# Supplementary material for: Text mining for identification of biological entities related to antibiotic resistant organisms
Source: PeerJ. 2022 May 5;10:e13351. doi: 10.7717/peerj.13351 (PMC9080439; doi:10.7717/peerj.13351)
Supplement: Supplemental Information 1 [file peerj-10-13351-s001.csv]

macrolide antibiotic
fluoroquinolone antibiotic
tetracycline-resistant ribosomal protection protein
astromicin
monobactam
neomycin
erythromycin
dibekacin
cefoxitin
tunicamycin
antibiotic resistance gene cluster	cassette	or operon
cloxacillin
streptothricin
amikacin
gentamicin C
methicillin
aminoglycoside antibiotic
lincosamide antibiotic
viomycin
carbapenem
ribostamycin
polymyxin antibiotic
enoxacin
butirosin
fosfomycin
streptogramin antibiotic
roxithromycin
vancomycin
teicoplanin
tigecycline
antibiotic resistant gene variant or mutant
cephalosporin
streptogramin A antibiotic
sisomicin
ciprofloxacin
apramycin
netilmicin
spectinomycin
streptomycin
bacitracin
glycylcycline
carbenicillin
cephamycin
acriflavine
lincomycin
puromycin
kanamycin A
streptogramin B antibiotic
tetracycline
tobramycin
bleomycin
penicillin
bicyclomycin
oxacillin
telithromycin
cefazolin
cefepime
ceftazidime
ceftobiprole
ceftriaxone
cefuroxime
amoxicillin
clarithromycin
clindamycin
colistin
daptomycin
doxycycline
ertapenem
levofloxacin
linezolid
meropenem
moxifloxacin
nitrofurantoin
resistance-modifying agents
tazobactam
piperacillin
clavulanic acid
skin lesion
antibiotic target alteration
antibiotic target replacement
antibiotic target protection
skin epidermis
antibiotic inactivation
female reproductive organ
male reproductive organ
antibiotic efflux
ATP-binding cassette (ABC) antibiotic efflux pump
major facilitator superfamily (MFS) antibiotic efflux pump
small multidrug resistance (SMR) antibiotic efflux pump
resistance-nodulation-cell division (RND) antibiotic efflux pump
cutaneous abscess
lower respiratory tract disease
process or component of antibiotic biology or chemistry
mechanism of antibiotic resistance
antibiotic molecule
respiratory failure
adult respiratory distress sydrome
newborn respiratory distress syndrome
acute cystitis
respiratory system disease
determinant of antibiotic resistance
beta-lactamase
vanW
antibiotic without defined classification
class B (metallo-) beta-lactamase
vanD
vanH
beta-lactam antibiotic
penam
vanA
vanX
protein(s) conferring antibiotic resistance via molecular bypass
vanB
TEM beta-lactamase
SHV beta-lactamase
CTX-M beta-lactamase
OXA beta-lactamase
IMI beta-lactamase
IMP beta-lactamase
VIM beta-lactamase
ristocetin
aminocoumarin sensitive parE
patA
patB
mepA
emrA
nucleoside antibiotic
lipopeptide antibiotic
tetracycline inactivation enzyme
hydrolysis of antibiotic conferring resistance
beta-lactamase inhibitor
VEB beta-lactamase
component of AMR phenotype terminology
tetracycline antibiotic
peptide antibiotic
acridine dye
SME beta-lactamase
PER beta-lactamase
NDM beta-lactamase
MIR beta-lactamase
KPC beta-lactamase
IND beta-lactamase
GES beta-lactamase
FOX beta-lactamase
DHA beta-lactamase
CMY beta-lactamase
vanS
ACT beta-lactamase
ACC beta-lactamase
emrB
class D beta-lactamase
class C beta-lactamase
vanY
class A beta-lactamase
oxazolidinone antibiotic
aminonucleoside antibiotic
glycopeptide antibiotic
antibiotic biosynthesis
MOX beta-lactamase
CMY-LAT-MOX beta-lactamase
CMY-LAT beta-lactamase
CMY-MOX beta-lactamase
AER beta-lactamase
Bla1
CARB beta-lactamase
OCH beta-lactamase
SRT beta-lactamase
SHV-LEN beta-lactamase
LEN beta-lactamase
PDC beta-lactamase
gene modulating beta-lactam resistance
aminocoumarin antibiotic
phosphorylation of antibiotic conferring resistance
acylation of antibiotic conferring resistance
nucleotidylation of antibiotic conferring resistance
novobiocin
multidrug and toxic compound extrusion (MATE) transporter
vga-type ABC-F protein
aminoglycoside phosphotransferase (APH)
antibiotic resistant DNA topoisomerase subunit parE
vanZ
antibiotic A47934
vgaB
edeine
balhimycin
aminoglycoside acetyltransferase (AAC)
chloramphenicol acetyltransferase (CAT)
gramicidin
mecI
hydrolysis of fosfomycin epoxide ring
APH(3')
APH(3'')
APH(2'')
edeine A
clorobiocin
fosfomycin thiol transferase
edeine B
edeine D
edeine F
tylosin
FosA
coumermycin A1
APH(6)
minocycline
APH(9)
APH(7'')
APH(4)
spiramycin
rifamycin antibiotic
azithromycin
efflux pump complex or subunit conferring antibiotic resistance
blaI
rRNA methyltransferase conferring antibiotic resistance
tet(A)
tet(B)
tet(C)
tet(D)
rifampin
imipenem
diaminopyrimidine antibiotic
FosB
tet(E)
tet(G)
tet(H)
dirithromycin
tet(J)
tet(K)
tet(L)
tetA(P)
tet(V)
tet(Y)
tet(Z)
chloroeremomycin
antibiotic target protection protein
tetM
hydrolysis of beta-lactam antibiotic by serine beta-lactamase
trimethoprim
oritavancin
tetO
tetQ
tetS
tetT
tetW
tetB(P)
tet32
tet36
FosX
gramicidin D
gramicidin S
macrolide inactivation enzyme
Cfr 23S ribosomal RNA methyltransferase
hydrolysis of beta-lactam antibiotic by metallo-beta-lactamase
tetX
emrK
acrA
glycosylation of antibiotic conferring resistance
antibiotic resistant DNA topoisomerase subunit parY
rifamycin-resistant beta-subunit of RNA polymerase (rpoB)
ribosomal alteration conferring antibiotic resistance
mutation conferring antibiotic resistance
restructuring of bacterial cell wall conferring antibiotic resistance
hygromycin B
mecR1
acrB
blaR1
aminoglycoside nucleotidyltransferase (ANT)
mutant efflux regulatory protein conferring antibiotic resistance
antibiotic resistant DNA topoisomerase subunit gyrB
lincosamide nucleotidyltransferase (LNU)
gramicidin A
gramicidin B
gramicidin C
ANT(6)
antibiotic resistant folP
tyrothricin
ANT(9)
ANT(4')
ANT(2'')-Ia
beta-lactam resistance operon
ANT(3'')-Ia
streptogramin inactivation enzyme
glycopeptide resistance gene cluster
ethambutol resistant embB
glycopeptide resistance gene cluster VanA
TolC
glycopeptide resistance gene cluster VanB
reduced permeability to antibiotic
RbpA
glycopeptide resistance gene cluster VanC
phosphoenolpyruvate (PEP) mutase
DnaA
chloramphenicol phosphotransferase
ErmC
msrA
glycopeptide resistance gene cluster VanD
emrY
glycopeptide resistance gene cluster VanF
glycopeptide resistance gene cluster VanM
glycopeptide resistance gene cluster VanG
glycopeptide resistance gene cluster VanE
glycopeptide resistance gene cluster VanL
sigma factor conferring resistance to rifampin
bla operon
marA
emrE
porin OmpF
ADP-ribosylation of antibiotic conferring resistance
mec operon
brodimoprim
protein modulating permeability to antibiotic
antibiotic resistant DNA topoisomerase subunit gyrA
antibiotic resistant DNA topoisomerase subunit parC
cephem
sulfonamide antibiotic
tetroxoprim
phosphonopyruvate decarboxylase
lsaA
emrD
mphA
AAC(1)-I
mphB
mphC
macrolide esterase
hydrolysis of macrolide macrocycle lactone ring
AAC(3)
sulfadiazine
sulfadimidine
ErmE
sulfadoxine
rRNA with mutation conferring antibiotic resistance
sulfamethoxazole
sulfisoxazole
macrolide phosphotransferase (MPH)
23S rRNA with mutation conferring antibiotic resistance
iclaprim
linearization of antibiotic conferring resistance
AAC(2')
fosfomycin inactivation enzyme
tap
EmrAB-TolC
AAC(6')
ErmA
fosfomycin phosphotransferase
EreA
EreB
vanC
MtrCDE
antibiotic resistant DNA topoisomerase subunit
vanT
EmrKY-TolC
ErmB
streptogramin vgb lyase
MexA
MexB
OprM
FosC
antibiotic target replacement protein
azidamfenicol
AcrAB-TolC
chloramphenicol
MexAB-OprM
phenicol antibiotic
streptogramin biosynthesis
streptogramin B biosynthesis
rifampin ADP-ribosyltransferase (Arr)
norA
Erm(37)
glycopeptide biosynthesis
Actinoplanes teichomyceticus teicoplanin gene cluster
sul1
sul2
sul3
quinolone resistance protein (qnr)
norB
FomA
rifampin glycosyltransferase
rphA
rifampin monooxygenase
antibiotic-resistant isoleucyl-tRNA synthetase (ileS)
QepA1
FomB
hydroxylation of antibiotic conferring resistance
protein(s) and two-component regulatory system modulating antibiotic efflux
fluoroquinolone resistant DNA topoisomerase
streptogramin vat acetyltransferase
polymyxin B
streptogramin A biosynthesis
thiamphenicol
aminocoumarin resistant parE
macrolide glycosyltransferase
fosfomycin biosynthesis
florfenicol
mgtA
gimA
Neisseria gonorrhoeae porin PIB (por)
ole glycosyltransferase
dalbavancin
NDM-5
hydroxypropylphosphonic acid epoxidase
tet(31)
tet(33)
aminocoumarin resistant gyrB
aminocoumarin resistant parY
tet(35)
telavancin
sav1866
tuberactinomycin
acrD
gene involved in self-resistance to antibiotic
ErmD
vanXY
ethambutol
ErmF
AcrE
phosphonoacetaldehyde methyltransfererase
rpoB2
AcrF
AcrEF-TolC
golS
MexR
rifampin-resistant RNA polymerase-binding protein
gadX
Staphylococcus mupB conferring resistance to mupirocin
evgSA
emrR
rifaximin
CRP
antibiotic target modifying enzyme
isoniazid
Staphylococcus mupA conferring resistance to mupirocin
ErmG
cpxAR
antibiotic A40926
cmeR
polyamine antibiotic
chlortetracycline
rifabutin
baeSR
aminocoumarin biosynthesis
macA
rifapentine
macB
Streptomyces spheroides novobiocin biosynthetic gene cluster
MacAB-TolC
Streptomyces roseochromogenus subsp. oscitans clorobiocin biosynthetic gene cluster
arlRS
Streptomyces rishiriensis strain DSM 40489 coumermycin A1 biosynthetic gene cluster
adeS
aztreonam
organoarsenic antibiotic
arsphenamine
adeR
mupirocin
macrolide biosynthesis
tet(44)
antibiotic inactivation enzyme
adeN
Erm 23S ribosomal RNA methyltransferase
tet(30)
tet(38)
tet(39)
tet(40)
subclass B1 (metallo-) beta-lactamase
tet(41)
subclass B2 (metallo-) beta-lactamase
subclass B3 (metallo-) beta-lactamase
tet(42)
tet(43)
vanR
vanU
rifampin inactivation enzyme
Bc beta-lactamase
CcrA
Chryseobacterium meningosepticum BlaB
SPM beta-lactamase
CphA beta-lactamase
L1 beta-lactamase
pristinamycin IA
quinupristin
pulvomycin
sulbactam
avibactam
NDM-1
NDM-2
ErmN
ErmQ
ErmR
ErmT
ErmX
Erm(31)
Erm(33)
Erm(34)
Erm(38)
Erm(39)
Erm(41)
Erm(35)
Erm(36)
FEZ-1
gene detected by antibiotic resistance screening microarray
mefE
mel
mecA
fluoroquinolone resistant parC
adeL
PC1 beta-lactamase (blaZ)
colistin A
colistin B
polymyxin B1
polymyxin B2
polymyxin B3
polymyxin B4
bacitracin A
bacitracin B
bacitracin F
benzylpenicillin
phenoxymethylpenicillin
propicillin
dicloxacillin
flucloxacillin
ampicillin
azlocillin
mezlocillin
doripenem
cefalexin
cefadroxil
cefotiam
cefaclor
cefotaxime
cefixime
cefpodoxime
ceftibuten
cefditoren
cefdinir
ceftaroline
isepamicin
G418
arbekacin
gentamicin B
AcrS
paromomycin
lividomycin
gatifloxacin
lomefloxacin
nalidixic acid
norfloxacin
ofloxacin
trovafloxacin
grepafloxacin
sparfloxacin
demeclocycline
oxytetracycline
pristinamycin IIA
pleuromutilin antibiotic
tiamulin
madumycin II
griseoviridin
dalfopristin
pristinamycin IB
H-NS
virginiamycin S2
vernamycin B-gamma
vernamycin C
patricin A
patricin B
ostreogrycin B3
sulfacetamide
mafenide
arylomycin
thiostrepton
moenomycin
furazolidone
metronidazole
bleomycinic acid
bleomycin A2
bleomycin B2
defensin
magainin
actinomycin
Dactinomycin
moenomycin A1
sulfasalazine
sulfamethizole
lividomycin A
lividomycin B
acrR
cefalotin
isopenicillin N
penicillin N
antibiotic mixture
antibiotic target
cell wall synthesis enzyme targeted by antibiotic
cell membrane component targeted by antibiotic
protein synthesis machinery targeted by antibiotic
nucleic acid synthesis machinery targeted by antibiotic
nucleic acid targeted by antibiotic
folate synthesis enzyme targeted by antibiotic
isoprenoid synthesis enzyme targeted by antibiotic
mycolic acid synthesis enzyme targeted by antibiotic
antibiotic sensitive signal peptidase I
marR
bacitracin sensitive isoprenyl pyrophosphate
acyl-D-alanyl-D-alanine
cell wall component targeted by antibiotic
cycloserine sensitive alr
cycloserine sensitive D-alanine synthetase
fosfomycin sensitive pyruvyl transferase (murA)
antibiotic sensitive aftA
pentaglycyl bridge
50S ribosomal subunit
30S ribosomal subunit
ribosomal complex
elongation factor G
elongation factor Tu
antibiotic sensitive Isoleucyl-tRNA transferase
fluoroquinolone sensitive gyrA
antibiotic sensitive DNA topoisomerase subunit gyrB
fluoroquinolone sensitive parC
rho transcription terminator factor
rifamycin sensitive beta-subunit of RNA polymerase (rpoB)
deoxyribonucleic acid
RNA guanosine binding site
ribonucleic acid
transcription complex DNA
anaerobe DNA
1-deoxy-D-xylulose 5-phosphate reductoisomerase
antibiotic sensitive dihydropteroate synthase
antibiotic sensitive dihydrofolate reductase
mepR
mef
subunit of efflux pump conferring antibiotic resistance
beta-lactam sensitive penicillin-binding protein
protein of two-component regulatory system modulating antibiotic efflux
abeM
antibiotic sensitive peptidyl transferase (23S rRNA)
antibiotic sensitive 16S rRNA
30S ribosomal subunit P-site
50S ribosomal subunit P-site
fosmidomycin
fusidic acid
cycloserine
mecillinam
pefloxacin
antibiotic sensitive embC
antibiotic sensitive embA
antibiotic sensitive embB
antibiotic sensitive topoisomerase subunit
avoparcin
abeS
PatA-PatB
AdeABC
AdeFGH
AdeIJK
CmeABC
adeA
adeB
adeF
adeG
adeH
adeI
adeJ
adeK
cmeA
cmeB
cmeC
MdsABC
MdtABC-TolC
MdtEF-TolC
mdsA
mdsB
mdsC
mdtA
mdtB
mdtC
mdtE
mdtF
MexCD-OprJ
MexEF-OprN
MexGHI-OpmD
MexC
MexD
OprJ
MexE
MexF
OprN
MexG
MexH
MexI
OpmD
mtrC
mtrD
mtrE
MexS
MexT
mgrA
mtrA
mtrR
nalC
nalD
NfxB
phoPQ
pmrA
ramA
ramR
rob
sdiA
soxRS
baeR
baeS
cpxA
CpxR
evgA
evgS
phoP
phoQ
soxR
soxS
arlR
arlS
JOHN-1
CGB-1
EBR-1 beta-lactamase
MUS-1
TUS-1
GIM-1
SIM-1
KHM-1
DIM-1
SFH-1
GOB-1
THIN-B
AIM-1
SMB-1
CAU-1
BJP-1
16S ribosomal RNA methyltransferase
armA
rmtA
rmtB
rmtC
sgm
defensin resistant mprF
fluoroquinolone resistant gyrB
oleD
oleI
oleandomycin
streptothricin acetyltransferase (SAT)
triclosan
fatty acid synthesis enzyme targeted by antibiotic
antibiotic sensitive enoyl-acyl carrier reductase
TEM-1
TEM-2
TEM-3
TEM-4
TEM-5
TEM-6
TEM-7
TEM-8
TEM-9
TEM-10
TEM-11
TEM-12
TEM-13
TEM-15
TEM-16
TEM-17
TEM-18
TEM-19
TEM-20
TEM-21
TEM-22
TEM-24
TEM-25
TEM-26
TEM-27
TEM-28
TEM-29
TEM-30
TEM-31
TEM-32
TEM-33
TEM-34
TEM-35
TEM-36
TEM-37
TEM-38
TEM-39
TEM-40
TEM-42
TEM-43
TEM-44
TEM-45
TEM-46
TEM-47
TEM-48
TEM-49
TEM-50
TEM-51
TEM-52
TEM-53
TEM-54
TEM-55
TEM-56
TEM-57
TEM-58
TEM-59
TEM-60
TEM-61
TEM-63
TEM-65
TEM-66
TEM-67
TEM-68
TEM-70
TEM-71
TEM-72
TEM-73
TEM-74
TEM-75
TEM-76
TEM-78
TEM-79
TEM-80
TEM-81
TEM-82
TEM-83
TEM-84
TEM-85
TEM-86
TEM-87
TEM-88
TEM-89
TEM-90
TEM-91
TEM-92
TEM-93
TEM-94
TEM-95
TEM-96
TEM-101
TEM-102
TEM-103
TEM-104
TEM-105
TEM-106
TEM-107
TEM-108
TEM-109
TEM-110
TEM-111
TEM-112
TEM-113
TEM-114
TEM-115
TEM-116
TEM-117
TEM-118
TEM-120
TEM-121
TEM-122
TEM-123
TEM-124
TEM-125
TEM-126
TEM-127
TEM-128
TEM-129
TEM-130
TEM-131
TEM-132
TEM-133
TEM-134
TEM-135
TEM-136
TEM-137
TEM-138
TEM-139
TEM-141
TEM-142
TEM-143
TEM-144
TEM-145
TEM-146
TEM-147
TEM-148
TEM-149
TEM-150
TEM-151
TEM-152
TEM-154
TEM-155
TEM-156
TEM-157
TEM-158
TEM-159
TEM-160
TEM-161
TEM-162
TEM-163
TEM-164
TEM-165
TEM-166
TEM-167
TEM-168
TEM-169
TEM-170
TEM-171
TEM-172
TEM-173
TEM-174
TEM-176
TEM-177
TEM-178
TEM-181
TEM-183
TEM-186
TEM-187
TEM-188
TEM-189
TEM-190
TEM-191
TEM-192
TEM-193
TEM-194
TEM-195
TEM-197
TEM-198
TEM-199
SHV-1
SHV-2
SHV-2A
SHV-3
SHV-4
SHV-5
SHV-6
SHV-7
SHV-8
SHV-9
SHV-10
SHV-11
SHV-12
SHV-13
SHV-14
SHV-15
SHV-16
SHV-18
SHV-19
SHV-20
SHV-21
SHV-22
SHV-23
SHV-24
SHV-25
SHV-26
SHV-27
SHV-28
SHV-29
SHV-30
SHV-31
SHV-32
SHV-33
SHV-34
SHV-35
SHV-36
SHV-37
SHV-38
SHV-39
SHV-40
SHV-41
SHV-42
SHV-43
SHV-44
SHV-45
SHV-46
SHV-48
SHV-49
SHV-50
SHV-51
SHV-52
SHV-53
SHV-55
SHV-56
SHV-57
SHV-59
SHV-60
SHV-61
SHV-62
SHV-63
SHV-64
SHV-65
SHV-66
SHV-67
SHV-69
SHV-70
SHV-71
SHV-72
SHV-73
SHV-74
SHV-75
SHV-76
SHV-77
SHV-78
SHV-79
SHV-80
SHV-81
SHV-82
SHV-83
SHV-84
SHV-85
SHV-86
SHV-89
SHV-90
SHV-91
SHV-92
SHV-93
SHV-94
SHV-95
SHV-96
SHV-97
SHV-101
SHV-102
SHV-103
SHV-104
SHV-105
SHV-106
SHV-107
SHV-108
SHV-109
SHV-110
SHV-111
SHV-112
SHV-113
SHV-114
SHV-115
SHV-116
SHV-117
SHV-120
SHV-121
SHV-122
SHV-123
SHV-124
SHV-125
SHV-126
SHV-127
SHV-128
SHV-129
SHV-133
SHV-134
SHV-135
SHV-137
SHV-140
SHV-141
SHV-142
SHV-145
SHV-147
SHV-148
SHV-149
SHV-150
SHV-151
SHV-152
SHV-153
SHV-154
SHV-155
SHV-156
SHV-157
SHV-158
SHV-159
SHV-160
SHV-161
SHV-162
SHV-163
SHV-165
SHV-167
BRP(MBL)
antibiotic inactivation by sequestration
gene involved in antibiotic sequestration
methicillin resistant PBP2
mecC
mdtM
mdtL
mdtH
trimethoprim resistant dihydrofolate reductase dfr
elfamycin antibiotic
factumycin
josamycin
chalcomycin
midecamycin
mycinamicin
megalomycin
narbomycin
kitasamycin
carbomycin
rosaramicin
niddamycin
celesticetin
methymycin
pikromycin
kirromycin
aurodox
efrotomycin
GE2270A
enacyloxin IIa
kirrothricin
azimycin
dihydromocimycin
phenelfamycin A
phenelfamycin B
phenelfamycin C
phenelfamycin D
phenelfamycin E
phenelfamycin F
unphenelfamycin
L-681	217
GE37468
amythiamicin A
heneicomycin
Erm(30)
verdamicin
vertilimicin
kasugamycin
non-erm 23S ribosomal RNA methyltransferase (G748)
tlrB conferring tylosin resistance
myrA
RlmA(II)
chrB
ErmO-srmA
ErmS
ErmU
ErmW
vgbA
vgbB
cyclic thiazolyl peptide elfamycin
kirromycin-like antibiotics
elfamycin resistant EF-Tu
facT
retapamulin
valnemulin
azamulin
pleuromutilin
macrocyclic antibiotic
fidaxomicin
SB22484
UK-69	753
phenelfamycin G
phenelfamycin H
ganefromycin
MdtK
Escherichia coli mdfA
mdtG
SHV-54
SHV-58
SHV-68
SHV-87
SHV-88
SHV-98
SHV-99
SHV-100
SHV-118
SHV-119
SHV-132
SHV-138
SHV-139
SHV-143
SHV-144
SHV-146
SHV-164
SHV-166
SHV-174
SHV-180
SHV-183
SHV-168
SHV-169
SHV-170
SHV-171
SHV-172
SHV-173
SHV-175
SHV-176
SHV-177
SHV-178
SHV-179
SHV-181
SHV-182
SHV-184
TEM-100
TEM-119
TEM-140
TEM-153
TEM-175
TEM-179
TEM-180
TEM-182
TEM-185
TEM-184
TEM-196
TEM-200
TEM-201
TEM-202
TEM-203
TEM-204
TEM-205
TEM-206
TEM-207
TEM-208
TEM-209
TEM-210
TEM-211
TEM-212
TEM-213
TEM-214
TEM-215
TEM-216
TEM-217
TEM-218
OXA-1
OXA-2
OXA-3
OXA-4
OXA-5
OXA-6
OXA-7
OXA-8
OXA-9
OXA-10
OXA-11
OXA-12
OXA-13
OXA-14
OXA-15
OXA-16
OXA-17
OXA-18
OXA-19
OXA-20
OXA-21
OXA-22
OXA-23
OXA-24
OXA-25
OXA-26
OXA-27
OXA-28
OXA-29
OXA-31
OXA-32
OXA-33
OXA-34
OXA-35
OXA-36
OXA-37
OXA-38
OXA-39
OXA-41
OXA-44
OXA-52
OXA-67
OXA-100
OXA-101
OXA-115
OXA-116
OXA-117
OXA-121
OXA-122
OXA-123
OXA-124
OXA-125
OXA-126
OXA-127
OXA-139
OXA-140
OXA-148
OXA-149
OXA-150
OXA-151
OXA-152
OXA-153
OXA-154
OXA-155
OXA-156
OXA-157
OXA-158
OXA-159
OXA-165
OXA-166
OXA-167
OXA-168
OXA-169
OXA-170
OXA-171
OXA-178
OXA-179
OXA-180
OXA-183
OXA-184
OXA-185
OXA-193
OXA-194
OXA-195
OXA-196
OXA-197
OXA-205
OXA-206
OXA-207
OXA-208
OXA-210
OXA-216
OXA-217
OXA-220
OXA-221
OXA-222
OXA-225
OXA-227
OXA-233
OXA-234
OXA-238
OXA-239
OXA-240
OXA-251
OXA-252
OXA-256
OXA-258
OXA-309
OXA-310
OXA-311
OXA-318
OXA-319
OXA-321
OXA-322
OXA-323
OXA-324
OXA-325
OXA-326
OXA-327
OXA-328
OXA-329
OXA-330
OXA-331
OXA-332
OXA-333
OXA-334
OXA-335
OXA-336
OXA-337
OXA-338
OXA-339
OXA-340
OXA-341
OXA-342
OXA-343
OXA-344
OXA-345
OXA-346
OXA-348
OXA-349
OXA-350
OXA-351
OXA-352
OXA-353
OXA-354
OXA-355
OXA-356
OXA-357
OXA-358
OXA-359
OXA-360
OXA-361
OXA-362
OXA-363
OXA-364
OXA-365
OXA-366
OXA-367
OXA-368
OXA-371
OXA-372
OXA-373
OXA-374
OXA-375
OXA-376
OXA-377
OXA-378
OXA-379
OXA-380
OXA-381
OXA-382
OXA-383
OXA-384
OXA-385
OXA-386
OXA-387
OXA-388
OXA-389
OXA-390
OXA-391
OXA-392
OXA-393
OXA-394
OXA-395
OXA-396
OXA-397
OXA-398
OXA-399
OXA-400
OXA-401
OXA-402
OXA-403
OXA-404
OXA-405
OXA-406
OXA-407
OXA-408
OXA-409
OXA-410
OXA-411
OXA-412
OXA-413
OXA-414
OXA-415
OXA-416
OXA-417
OXA-114a
OXA-243
OXA-58
OXA-51
OXA-64
OXA-65
OXA-66
OXA-68
OXA-69
OXA-70
OXA-71
OXA-75
OXA-76
OXA-77
OXA-83
OXA-84
OXA-89
OXA-88
OXA-91
OXA-93
OXA-94
OXA-95
OXA-96
OXA-92
OXA-79
OXA-80
OXA-82
OXA-104
OXA-106
OXA-107
OXA-108
OXA-109
OXA-110
OXA-111
OXA-112
OXA-113
OXA-78
OXA-98
OXA-97
OXA-128
OXA-99
OXA-90
OXA-130
OXA-131
OXA-132
OXA-143
OXA-138
OXA-172
OXA-173
OXA-174
OXA-175
OXA-176
OXA-177
OXA-164
OXA-160
OXA-203
OXA-200
OXA-201
OXA-202
OXA-219
OXA-223
OXA-231
OXA-49
OXA-120
OXA-248
OXA-249
OXA-250
OXA-235
OXA-236
OXA-237
OXA-241
OXA-242
OXA-278
OXA-254
OXA-312
OXA-313
OXA-314
OXA-315
OXA-316
OXA-317
OXA-253
OXA-255
OXA-228
OXA-229
OXA-230
OXA-257
OXA-134
OXA-186
OXA-187
OXA-188
OXA-189
OXA-190
OXA-191
OXA-133
OXA-86
OXA-87
OXA-72
OXA-102
OXA-103
OXA-105
OXA-182
OXA-211
OXA-212
OXA-213
OXA-214
OXA-215
OXA-259
OXA-260
OXA-261
OXA-262
OXA-263
OXA-264
OXA-265
OXA-266
OXA-267
OXA-268
OXA-269
OXA-270
OXA-271
OXA-272
OXA-273
OXA-274
OXA-275
OXA-276
OXA-277
OXA-279
OXA-280
OXA-281
OXA-282
OXA-283
OXA-284
OXA-285
OXA-286
OXA-287
OXA-288
OXA-289
OXA-290
OXA-291
OXA-292
OXA-293
OXA-294
OXA-295
OXA-296
OXA-297
OXA-298
OXA-299
OXA-300
OXA-301
OXA-302
OXA-303
OXA-304
OXA-305
OXA-306
OXA-307
OXA-308
OXA-63
OXA-136
OXA-192
OXA-137
OXA-118
OXA-42
OXA-43
OXA-57
OXA-59
OXA-61
OXA-370
OXA-119
OXA-162
OXA-347
OXA-232
OXA-146
OXA-85
OXA-47
OXA-48
OXA-163
OXA-181
OXA-73
OXA-244
OXA-245
OXA-204
OXA-247
OXA-62
OXA-320
OXA-45
OXA-56
OXA-50
OXA-46
OXA-74
OXA-161
OXA-226
OXA-147
OXA-141
OXA-142
OXA-145
OXA-198
OXA-224
OXA-246
OXA-60
OXA-209
OXA-53
OXA-129
OXA-54
OXA-55
OXA-199
ACC-1
ACC-2
ACC-3
ACC-4
ACC-5
ACT-1
ACT-2
ACT-3
ACT-5
ACT-6
ACT-9
ACT-16
ACT-23
ACT-4
ACT-7
ACT-8
ACT-10
ACT-11
ACT-12
ACT-13
ACT-14
ACT-15
ACT-17
ACT-18
ACT-19
ACT-20
ACT-21
ACT-22
ACT-24
ACT-25
ACT-27
ACT-28
ACT-29
ACT-30
ACT-31
ACT-32
ACT-33
ACT-34
ACT-35
CFE-1
LAT-1
IMI-1
IMI-2
IMI-3
IMI-4
IMI-5
IMI-6
CTX-M-1
CTX-M-2
CTX-M-3
CTX-M-4
CTX-M-5
CTX-M-6
CTX-M-7
CTX-M-8
CTX-M-9
CTX-M-10
CTX-M-11
CTX-M-12
CTX-M-13
CTX-M-14
CTX-M-15
CTX-M-16
CTX-M-17
CTX-M-19
CTX-M-20
CTX-M-21
CTX-M-22
CTX-M-23
CTX-M-24
CTX-M-25
CTX-M-26
CTX-M-27
CTX-M-28
CTX-M-29
CTX-M-30
CTX-M-31
CTX-M-32
CTX-M-33
CTX-M-34
CTX-M-35
CTX-M-36
CTX-M-37
CTX-M-38
CTX-M-39
CTX-M-40
CTX-M-41
CTX-M-42
CTX-M-43
CTX-M-44
CTX-M-45
CTX-M-46
CTX-M-47
CTX-M-48
CTX-M-49
CTX-M-50
CTX-M-51
CTX-M-52
CTX-M-53
CTX-M-54
CTX-M-55
CTX-M-56
CTX-M-58
CTX-M-59
CTX-M-60
CTX-M-61
CTX-M-62
CTX-M-63
CTX-M-64
CTX-M-65
CTX-M-66
CTX-M-67
CTX-M-68
CTX-M-69
CTX-M-70
CTX-M-71
CTX-M-72
CTX-M-73
CTX-M-74
CTX-M-75
CTX-M-76
CTX-M-77
CTX-M-78
CTX-M-79
CTX-M-80
CTX-M-81
CTX-M-82
CTX-M-83
CTX-M-84
CTX-M-86
CTX-M-87
CTX-M-88
CTX-M-89
CTX-M-90
CTX-M-91
CTX-M-92
CTX-M-93
CTX-M-94
CTX-M-95
CTX-M-96
CTX-M-98
CTX-M-99
CTX-M-100
CTX-M-101
CTX-M-102
CTX-M-103
CTX-M-104
CTX-M-105
CTX-M-106
CTX-M-107
CTX-M-108
CTX-M-109
CTX-M-110
CTX-M-111
CTX-M-112
CTX-M-113
CTX-M-114
CTX-M-115
CTX-M-116
CTX-M-117
CTX-M-119
CTX-M-120
CTX-M-121
CTX-M-122
CTX-M-123
CTX-M-124
CTX-M-125
CTX-M-126
CTX-M-127
CTX-M-128
CTX-M-129
CTX-M-130
CTX-M-131
CTX-M-132
CTX-M-134
CTX-M-135
CTX-M-137
CTX-M-136
CTX-M-138
CTX-M-139
CTX-M-140
CTX-M-141
CTX-M-142
CTX-M-143
CTX-M-144
CTX-M-145
CTX-M-146
CTX-M-147
CTX-M-148
CTX-M-150
CTX-M-151
CTX-M-152
CTX-M-153
CTX-M-154
CMY-1
CMY-2
CMY-3
CMY-4
CMY-5
CMY-6
CMY-7
CMY-8
CMY-9
CMY-10
CMY-11
CMY-12
CMY-13
CMY-14
CMY-15
CMY-16
CMY-17
CMY-18
CMY-19
CMY-20
CMY-21
CMY-22
CMY-23
CMY-24
CMY-25
CMY-26
CMY-27
CMY-28
CMY-29
CMY-30
CMY-31
CMY-32
CMY-33
CMY-34
CMY-35
CMY-36
CMY-37
CMY-38
CMY-39
CMY-40
CMY-41
CMY-42
CMY-43
CMY-44
CMY-45
CMY-46
CMY-47
CMY-48
CMY-49
CMY-50
CMY-51
CMY-52
CMY-53
CMY-54
CMY-55
CMY-56
CMY-57
CMY-59
CMY-99
CMY-110
CMY-58
CMY-60
CMY-61
CMY-62
CMY-63
CMY-64
CMY-65
CMY-66
CMY-67
CMY-68
CMY-69
CMY-70
CMY-71
CMY-72
CMY-73
CMY-74
CMY-75
CMY-76
CMY-77
CMY-78
CMY-79
CMY-80
CMY-81
CMY-82
CMY-83
CMY-84
CMY-85
CMY-86
CMY-87
CMY-88
CMY-89
CMY-90
CMY-91
CMY-92
CMY-93
CMY-94
CMY-95
CMY-96
CMY-97
CMY-98
CMY-100
CMY-101
CMY-102
CMY-103
CMY-104
CMY-105
CMY-106
CMY-107
CMY-108
CMY-109
CMY-111
CMY-112
CMY-113
CMY-114
CMY-115
CMY-116
CMY-117
CMY-118
CMY-119
CMY-120
DHA-1
DHA-2
DHA-3
DHA-6
DHA-7
DHA-4
DHA-5
DHA-8
DHA-9
DHA-10
DHA-11
DHA-12
DHA-13
DHA-14
DHA-15
DHA-16
DHA-17
DHA-18
DHA-19
DHA-20
DHA-21
DHA-22
DHA-23
FOX-1
FOX-2
FOX-3
FOX-4
FOX-5
FOX-7
FOX-8
FOX-10
FOX-9
FOX-11
FOX-12
MIR-1
MIR-4
MIR-2
MIR-3
MIR-5
MIR-6
MIR-7
MIR-9
MIR-10
MIR-11
MIR-12
MIR-13
MIR-14
MIR-15
MIR-16
MOX-1
MOX-2
MOX-4
MOX-6
MOX-3
MOX-5
MOX-7
MOX-8
MOX-9
IMP-1
IMP-2
IMP-3
IMP-4
IMP-5
[truncated: 2,463 more rows]
