# Supplementary material for: Text mining for identification of biological entities related to antibiotic resistant organisms
Source: PeerJ. 2022 May 5;10:e13351. doi: 10.7717/peerj.13351 (PMC9080439; doi:10.7717/peerj.13351)
Supplement: Supplemental Information 2 [file peerj-10-13351-s002.csv]

PMCID	Class_mean
['8267673']	Relevant
['6804068']	Relevant
['5882019']	Relevant
['8224320']	Relevant
['4159373']	Relevant
['6963833']	Relevant
['8161019']	Relevant
['8143475']	Relevant
['3350403']	Relevant
['8157006']	Relevant
['5485445']	Relevant
['7864038']	Relevant
['4613276']	Relevant
['6109786']	Relevant
['7601869']	Relevant
['3785399']	Relevant
['8003822']	Relevant
['5388794']	Relevant
['8407205']	Relevant
['7356343']	Relevant
['4307249']	Relevant
['7642979']	Relevant
['6627412']	Relevant
['6429336']	Relevant
['2847706']	Relevant
['4790337']	Relevant
['4450548']	Relevant
['8300728']	Relevant
['6955786']	Relevant
['3324550']	Relevant
['6475552']	Relevant
['4453527']	Relevant
['6604941']	Relevant
['6524306']	Relevant
['5374388']	Relevant
['7559545']	Relevant
['3369580']	Relevant
['3594987']	Relevant
['7459860']	Relevant
['7464533']	Relevant
['5869247']	Relevant
['6027282']	Relevant
['3153021']	Relevant
['5071768']	Relevant
['4036669']	Relevant
['3894933']	Relevant
['7712907']	Relevant
['8240046']	Relevant
['7129476']	Relevant
['5760710']	Relevant
['7122190']	Relevant
['6273383']	Relevant
['6784204']	Relevant
['7139321']	Relevant
['7460298']	Relevant
['7460088']	Relevant
['4152304']	Relevant
['7223789']	Relevant
['7559539']	Relevant
['4048454']	Relevant
['5400081']	Relevant
['4790382']	Relevant
['4239024']	Relevant
['3602546']	Relevant
['6473725']	Relevant
['6283892']	Relevant
['4318422']	Relevant
['3653125']	Relevant
['3899262']	Relevant
['7600791']	Relevant
['3109405']	Relevant
['3675766']	Relevant
['3654619']	Relevant
['8388883']	Relevant
['8389044']	Relevant
['5224809']	Relevant
['3109427']	Relevant
['8347278']	Relevant
['3537567']	Relevant
['3707206']	Relevant
['8398527']	Relevant
['4810414']	Relevant
['6047195']	Relevant
['6693128']	Relevant
['7822488']	Relevant
['5038272']	Relevant
['7870489']	Relevant
['4384835']	Relevant
['4538407']	Relevant
['5958200']	Relevant
['5438997']	Relevant
['8471342']	Relevant
['8488069']	Relevant
['3799537']	Relevant
['7916415']	Relevant
['4790301']	Relevant
['5985334']	Relevant
['7129790']	Relevant
['3711981']	Relevant
['5745468']	Relevant
['6337270']	Relevant
['6425178']	Relevant
['7749508']	Relevant
['8498797']	Relevant
['8003687']	Relevant
['3714544']	Relevant
['7672122']	Relevant
['6050338']	Relevant
['5225160']	Relevant
['3816664']	Relevant
['7129906']	Relevant
['4790303']	Relevant
['5295033']	Relevant
['6928725']	Relevant
['3846448']	Relevant
['7539235']	Relevant
['4525730']	Relevant
['4992970']	Relevant
['7524338']	Relevant
['8388863']	Relevant
['6359160']	Relevant
['6769999']	Relevant
['5073890']	Relevant
['8437966']	Relevant
['5890747']	Relevant
['3125207']	Relevant
['3418265']	Relevant
['4790336']	Relevant
['8066302']	Relevant
['6183139']	Relevant
['6465202']	Relevant
['6042109']	Relevant
['4790292']	Relevant
['7108308']	Relevant
['4692294']	Relevant
['4975914']	Relevant
['8181582']	Relevant
['7180472']	Relevant
['5313234']	Relevant
['8402041']	Relevant
['6103681']	Relevant
['5365698']	Relevant
['6272253']	Relevant
['4373940']	Relevant
['5155152']	Relevant
['8037709']	Relevant
['5900547']	Relevant
['8156375']	Relevant
['3639378']	Relevant
['5039524']	Relevant
['7504675']	Relevant
['6611046']	Relevant
['5029519']	Relevant
['3655929']	Relevant
['8227053']	Relevant
['6805589']	Relevant
['3364876']	Relevant
['7918784']	Relevant
['3917905']	Relevant
['7400126']	Relevant
['6853642']	Relevant
['8388928']	Relevant
['5125667']	Relevant
['7281669']	Relevant
['5350466']	Relevant
['3943966']	Relevant
['7946387']	Relevant
['8165386']	Relevant
['3180280']	Relevant
['4287177']	Relevant
['4831151']	Relevant
['3531085']	Relevant
['4551226']	Relevant
['3170882']	Relevant
['8277102']	Relevant
['8291769']	Relevant
['7126926']	Relevant
['7355832']	Relevant
['5531557']	Relevant
['4567591']	Relevant
['8125338']	Relevant
['7157823']	Relevant
['3334601']	Relevant
['6563732']	Relevant
['7909756']	Relevant
['3356367']	Relevant
['4210621']	Relevant
['8147684']	Relevant
['8347454']	Relevant
['5112248']	Relevant
['4172600']	Relevant
['5547695']	Relevant
['5882110']	Relevant
['7307902']	Relevant
['6188119']	Relevant
['6928860']	Relevant
['3567504']	Relevant
['8307371']	Relevant
['1790958']	Relevant
['4184692']	Relevant
['8388893']	Relevant
['4906388']	Relevant
['3554770']	Relevant
['5039486']	Relevant
['4947986']	Relevant
['3491833']	Relevant
['3775442']	Relevant
['7232296']	Relevant
['7285073']	Relevant
['8300701']	Relevant
['6044581']	Relevant
['3212830']	Relevant
['7232470']	Relevant
['4814472']	Relevant
['3690338']	Relevant
['5472815']	Relevant
['1557404']	Relevant
['3617545']	Relevant
['7241451']	Relevant
['4347946']	Relevant
['8334188']	Relevant
['4184040']	Relevant
['5587131']	Relevant
['2857357']	Relevant
['3202223']	Relevant
['6470534']	Relevant
['8326336']	Relevant
['7713254']	Relevant
['3422287']	Relevant
['6009856']	Relevant
['8067816']	Relevant
['3266646']	Relevant
['6053191']	Relevant
['5435765']	Relevant
['5577590']	Relevant
['8346141']	Relevant
['8300758']	Relevant
['7144564']	Relevant
['6510447']	Relevant
['4902038']	Relevant
['7080799']	Relevant
['8407411']	Relevant
['1468414']	Relevant
['7168261']	Relevant
['5085632']	Relevant
['6627628']	Relevant
['7356002']	Relevant
['8465540']	Relevant
['7848172']	Relevant
['7827689']	Relevant
['5425656']	Relevant
['7038271']	Relevant
['6526944']	Relevant
['2643945']	Relevant
['8305994']	Relevant
['6325200']	Relevant
['8069840']	Relevant
['8076188']	Relevant
['8229628']	Relevant
['4652758']	Relevant
['5427689']	Relevant
['4312571']	Relevant
['5053965']	Relevant
['6963729']	Relevant
['2686595']	Relevant
['3711980']	Relevant
['6722960']	Relevant
['4690045']	Relevant
['4827596']	Relevant
['3780952']	Relevant
['6560455']	Relevant
['3417367']	Relevant
['6769897']	Relevant
['4166954']	Relevant
['6781570']	Relevant
['5899746']	Relevant
['8240104']	Relevant
['8300778']	Relevant
['6466574']	Relevant
['4280177']	Relevant
['8409726']	Relevant
['6685928']	Relevant
['7232449']	Relevant
['4263297']	Relevant
['8358304']	Relevant
['7650674']	Relevant
['1865382']	Relevant
['7979712']	Relevant
['8115898']	Relevant
['3876575']	Relevant
['4675943']	Relevant
['5294537']	Relevant
['7029220']	Relevant
['2757582']	Relevant
['5653721']	Relevant
['8093917']	Relevant
['3901891']	Relevant
['5812520']	Relevant
['7304486']	Relevant
['7937881']	Relevant
['4808186']	Relevant
['7178285']	Relevant
['3030684']	Relevant
['6100412']	Relevant
['4621705']	Relevant
['3220254']	Relevant
['7432025']	Relevant
['8149751']	Relevant
['8334005']	Relevant
['8268410']	Relevant
['5686800']	Relevant
['4382537']	Relevant
['3827270']	Relevant
['4511580']	Relevant
['2643114']	Relevant
['3815368']	Relevant
['3993491']	Relevant
['3333477']	Relevant
['7025521']	Relevant
['4897893']	Relevant
['7292801']	Relevant
['3815421']	Relevant
['3469428']	Relevant
['5790435']	Relevant
['6887943']	Relevant
['4500462']	Relevant
['6791012']	Relevant
['3639163']	Relevant
['7213576']	Relevant
['5118997']	Relevant
['3485979']	Relevant
['4432960']	Relevant
['6454276']	Relevant
['8053276']	Relevant
['8215175']	Relevant
['6563736']	Relevant
['7680869']	Relevant
['4435065']	Relevant
['7074698']	Relevant
['8401664']	Relevant
['8045364']	Relevant
['7761178']	Relevant
['6867893']	Relevant
['3608713']	Relevant
['8196190']	Relevant
['5341023']	Relevant
['3652290']	Relevant
['7168130']	Relevant
['6092378']	Relevant
['3237037']	Relevant
['7537969']	Relevant
['5908065']	Relevant
['3976366']	Relevant
['8226744']	Relevant
['3030509']	Relevant
['6435816']	Relevant
['7224010']	Relevant
['5507300']	Relevant
['8146736']	Relevant
['3569272']	Relevant
['7677515']	Relevant
['5566955']	Relevant
['8498110']	Relevant
['8233890']	Relevant
['539331']	Relevant
['3189412']	Relevant
['7978324']	Relevant
['6333372']	Relevant
['7149986']	Relevant
['5489788']	Relevant
['7045314']	Relevant
['3529544']	Relevant
['7928709']	Relevant
['3560386']	Relevant
['5039525']	Relevant
['4790341']	Relevant
['4059476']	Relevant
['7327761']	Relevant
['7504511']	Relevant
['3881775']	Relevant
['3487222']	Relevant
['7912840']	Relevant
['7663024']	Relevant
['8303546']	Relevant
['4557003']	Relevant
['5487729']	Relevant
['7581866']	Relevant
['5890740']	Relevant
['3172042']	Relevant
['5988894']	Relevant
['8467567']	Relevant
['3366764']	Relevant
['4279029']	Relevant
['8368853']	Relevant
['2873758']	Relevant
['5727142']	Relevant
['4959515']	Relevant
['4870398']	Relevant
['3679416']	Relevant
['5133688']	Relevant
['7029851']	Relevant
['4759269']	Relevant
['3359211']	Relevant
['4243444']	Relevant
['7129916']	Relevant
['5495459']	Relevant
['8278220']	Relevant
['8120311']	Relevant
['2222628']	Relevant
['7466045']	Relevant
['4962027']	Relevant
['8400312']	Relevant
['5125707']	Relevant
['4703848']	Relevant
['4844700']	Relevant
['8308592']	Relevant
['3420335']	Relevant
['7926516']	Relevant
['6316141']	Relevant
['7168257']	Relevant
['6171935']	Relevant
['6591645']	Relevant
['7123568']	Relevant
['3143681']	Relevant
['3670865']	Relevant
['7457799']	Relevant
['7692639']	Relevant
['6736374']	Relevant
['6937992']	Relevant
['4237437']	Relevant
['7598113']	Relevant
['7503635']	Relevant
['6930155']	Relevant
['1924603']	Relevant
['3491834']	Relevant
['6518950']	Relevant
['6441553']	Relevant
['8406936']	Relevant
['7117660']	Relevant
['3123327']	Relevant
['3445576']	Relevant
['3316591']	Relevant
['2748101']	Relevant
['7697847']	Relevant
['7407088']	Relevant
['7173210']	Relevant
['7221013']	Relevant
['7106814']	Relevant
['7321139']	Relevant
['4776018']	Relevant
['6268044']	Relevant
['5666154']	Relevant
['8215347']	Relevant
['3625434']	Relevant
['5436749']	Relevant
['7902069']	Relevant
['5599465']	Relevant
['6523755']	Relevant
['6423724']	Relevant
['8066128']	Relevant
['7764233']	Relevant
['7565385']	Relevant
['8210077']	Relevant
['5672523']	Relevant
['4388096']	Relevant
['3663190']	Relevant
['8222677']	Relevant
['7930741']	Relevant
['2649132']	Relevant
['6723624']	Relevant
['6321870']	Relevant
['6272196']	Relevant
['8389036']	Relevant
['5874710']	Relevant
['6473376']	Relevant
['6711568']	Relevant
['7589898']	Relevant
['4790334']	Relevant
['4863599']	Relevant
['6678465']	Relevant
['3842914']	Relevant
['5640684']	Relevant
['4148430']	Relevant
['8144606']	Relevant
['7103330']	Relevant
['4263727']	Relevant
['7524153']	Relevant
['6864768']	Relevant
['4344678']	Relevant
['7283535']	Relevant
['4162903']	Relevant
['6521127']	Relevant
['7157536']	Relevant
['4807367']	Relevant
['7737717']	Relevant
['7581861']	Relevant
['5554274']	Relevant
['7092672']	Relevant
['5892270']	Relevant
['6449356']	Relevant
['7284617']	Relevant
['8252965']	Relevant
['7468467']	Relevant
['8229198']	Relevant
['4038896']	Relevant
['2753365']	Relevant
['8304980']	Relevant
['6482550']	Relevant
['6269750']	Relevant
['5587909']	Relevant
['6053208']	Relevant
['7913800']	Relevant
['5551215']	Relevant
['8235435']	Relevant
['8228794']	Relevant
['3929655']	Relevant
['7600537']	Relevant
['7037027']	Relevant
['7700524']	Relevant
['7912348']	Relevant
['7691350']	Relevant
['6155429']	Relevant
['7129621']	Relevant
['7851017']	Relevant
['4415318']	Relevant
['7460114']	Relevant
['8133835']	Relevant
['3018982']	Relevant
['7014725']	Relevant
['4295418']	Relevant
['7823557']	Relevant
['3290774']	Relevant
['4667094']	Relevant
['7246797']	Relevant
['4233050']	Relevant
['8019468']	Relevant
['4400169']	Relevant
['4052310']	Relevant
['3937824']	Relevant
['8471638']	Relevant
['7694446']	Relevant
['7235729']	Relevant
['5527614']	Relevant
['8151116']	Relevant
['6627156']	Relevant
['8307915']	Relevant
['6209406']	Relevant
['7277910']	Relevant
['7185659']	Relevant
['6784132']	Relevant
['8069554']	Relevant
['6306256']	Relevant
['6335563']	Relevant
['2137724']	Relevant
['3564043']	Relevant
['8301656']	Relevant
['138955']	Relevant
['4605293']	Relevant
['8182300']	Relevant
['7320239']	Relevant
['4873609']	Relevant
['3108736']	Relevant
['6190515']	Relevant
['7694903']	Relevant
['4696656']	Relevant
['3371814']	Relevant
['3598507']	Relevant
['2911681']	Relevant
['7123564']	Relevant
['7288454']	Relevant
['6139392']	Relevant
['6927303']	Relevant
['7157819']	Relevant
['7896880']	Relevant
['6600849']	Relevant
['3094442']	Relevant
['3983359']	Relevant
['7344827']	Relevant
['3937525']	Relevant
['2942819']	Relevant
['6155606']	Relevant
['6902357']	Relevant
['3794959']	Relevant
['3951395']	Relevant
['5431119']	Relevant
['3927574']	Relevant
['6699360']	Relevant
['3892153']	Relevant
['3610667']	Relevant
['7931625']	Relevant
['3521396']	Relevant
['3231281']	Relevant
['5350467']	Relevant
['5424208']	Relevant
['2883592']	Relevant
['4176475']	Relevant
['5550956']	Relevant
['6982392']	Relevant
['6225452']	Relevant
['6232825']	Relevant
['6678751']	Relevant
['7348771']	Relevant
['4709861']	Relevant
['7999966']	Relevant
['3609863']	Relevant
['6178380']	Relevant
['7081687']	Relevant
['2631803']	Relevant
['6796972']	Relevant
['5701432']	Relevant
['6594144']	Relevant
['2631777']	Relevant
['7817352']	Relevant
['3670847']	Relevant
['3746177']	Relevant
['6522121']	Relevant
['7168057']	Relevant
['7399985']	Relevant
['6418240']	Relevant
['7664025']	Relevant
['4704242']	Relevant
['6270753']	Relevant
['2929429']	Relevant
['7169652']	Relevant
['7934414']	Relevant
['8406137']	Relevant
['7602861']	Relevant
['4958252']	Relevant
['8105627']	Relevant
['7320173']	Relevant
['4721953']	Relevant
['7893419']	Relevant
['5416750']	Relevant
['6365497']	Relevant
['6563746']	Relevant
['5603022']	Relevant
['5662595']	Relevant
['4963858']	Relevant
['4717920']	Relevant
['7772732']	Relevant
['8401837']	Relevant
['8147811']	Relevant
['3182077']	Relevant
['5874912']	Relevant
['7399849']	Relevant
['7823745']	Relevant
['3944805']	Relevant
['7941887']	Relevant
['8217011']	Relevant
['8007912']	Relevant
['7047031']	Relevant
['2928293']	Relevant
['6627145']	Relevant
['6320770']	Relevant
['6535564']	Relevant
['6580034']	Relevant
['5717164']	Relevant
['2651862']	Relevant
['2774229']	Relevant
['5834885']	Relevant
['6801614']	Relevant
['3756968']	Relevant
['3709268']	Relevant
['4770286']	Relevant
['3815242']	Relevant
['5690318']	Relevant
['7812711']	Relevant
['7997583']	Relevant
['3328197']	Relevant
['3124529']	Relevant
['3145257']	Relevant
['7149361']	Relevant
['7038283']	Relevant
['4607518']	Relevant
['4129626']	Relevant
['6963710']	Relevant
['7241978']	Relevant
['5408752']	Relevant
['7358374']	Relevant
['2600273']	Relevant
['6588590']	Relevant
['7570522']	Relevant
['4035080']	Relevant
['4523840']	Relevant
['4026752']	Relevant
['6749585']	Relevant
['7665026']	Relevant
['7459901']	Relevant
['5210519']	Relevant
['8058205']	Relevant
['6313718']	Relevant
['8145940']	Relevant
['7314741']	Relevant
['8172872']	Relevant
['6258240']	Relevant
['4790380']	Relevant
['7219019']	Relevant
['7460354']	Relevant
['6921568']	Relevant
['6622151']	Relevant
['3478262']	Relevant
['3249888']	Relevant
['4143341']	Relevant
['4856313']	Relevant
['8348372']	Relevant
['6310605']	Relevant
['3815393']	Relevant
['6947519']	Relevant
['3873969']	Relevant
['5882664']	Relevant
['7826672']	Relevant
['7221614']	Relevant
['7725334']	Relevant
['5983563']	Relevant
['7911339']	Relevant
['4882796']	Relevant
['3987750']	Relevant
['7143945']	Relevant
['1475714']	Relevant
['2912275']	Relevant
['7056807']	Relevant
['5907650']	Relevant
['3705366']	Relevant
['8384518']	Relevant
['7996808']	Relevant
['2391262']	Relevant
['6780555']	Relevant
['3706747']	Relevant
['8230038']	Relevant
['8305375']	Relevant
['8496047']	Relevant
['5905577']	Relevant
['8221797']	Relevant
['5337499']	Relevant
['8038695']	Relevant
['5893884']	Relevant
['7498281']	Relevant
['7153328']	Relevant
['7130065']	Relevant
['5427115']	Relevant
['6874062']	Relevant
['3556118']	Relevant
['5573724']	Relevant
['7345125']	Relevant
['4046932']	Relevant
['7297381']	Relevant
['6123621']	Relevant
['6163296']	Relevant
['2707616']	Relevant
['4476826']	Relevant
['5100339']	Relevant
['2262945']	Relevant
['3049409']	Relevant
['7053137']	Relevant
['3366878']	Relevant
['5560527']	Relevant
['5341189']	Relevant
['4432335']	Relevant
['3658426']	Relevant
['4725001']	Relevant
['3985860']	Relevant
['7564983']	Relevant
['5872134']	Relevant
['6155833']	Relevant
['7505479']	Relevant
['8066844']	Relevant
['6963422']	Relevant
['7093903']	Relevant
['3410848']	Relevant
['8225045']	Relevant
['7024382']	Relevant
['5999141']	Relevant
['7176746']	Relevant
['4391685']	Relevant
['3352104']	Relevant
['4162559']	Relevant
['5863438']	Relevant
['3826127']	Relevant
['5889950']	Relevant
['4784017']	Relevant
['3754961']	Relevant
['8400726']	Relevant
['5628525']	Relevant
['7662345']	Relevant
['6199538']	Relevant
['8278402']	Relevant
['5680289']	Relevant
['4034554']	Relevant
['4862533']	Relevant
['8281650']	Relevant
['2706954']	Relevant
['6083905']	Relevant
['6175910']	Relevant
['8151913']	Relevant
['4471857']	Relevant
['8471365']	Relevant
['8401462']	Relevant
['4563238']	Relevant
['7473167']	Relevant
['7913082']	Relevant
['5424203']	Relevant
['7327026']	Relevant
['3032642']	Relevant
['7839403']	Relevant
['6449604']	Relevant
['8471293']	Relevant
['3138739']	Relevant
['7671365']	Relevant
['7081307']	Relevant
['4515024']	Relevant
['6379999']	Relevant
['6852216']	Relevant
['6395908']	Relevant
['7404059']	Relevant
['4241510']	Relevant
['7722449']	Relevant
['3174152']	Relevant
['7150346']	Relevant
['3951391']	Relevant
['5881045']	Relevant
['8010192']	Relevant
['3691515']	Relevant
['6152325']	Relevant
['7245977']	Relevant
['8470919']	Relevant
['4964394']	Relevant
['7074821']	Relevant
['7589547']	Relevant
['5736357']	Relevant
['5617981']	Relevant
['8465003']	Relevant
['8086231']	Relevant
['8438517']	Relevant
['1971073']	Relevant
['7563162']	Relevant
['6632187']	Relevant
['3123600']	Relevant
['6251167']	Relevant
['2809737']	Relevant
['2518619']	Relevant
['3306420']	Relevant
['4758708']	Relevant
['4073975']	Relevant
['8296556']	Relevant
['4817400']	Relevant
['3610138']	Relevant
['4806972']	Relevant
['7149397']	Relevant
['8043354']	Relevant
['5615136']	Relevant
['4929437']	Relevant
['6010097']	Relevant
['3925563']	Relevant
['3245312']	Relevant
['5727411']	Relevant
['6332302']	Relevant
['6166382']	Relevant
['7084853']	Relevant
['3994528']	Relevant
['4929435']	Relevant
['7400354']	Relevant
['4568539']	Relevant
['8496446']	Relevant
['1326238']	Relevant
['3468078']	Relevant
['7397017']	Relevant
['4606545']	Relevant
['3762836']	Relevant
['4500473']	Relevant
['5083130']	Relevant
['7283322']	Relevant
['7459602']	Relevant
['5885025']	Relevant
['6719014']	Relevant
['8234114']	Relevant
['3625739']	Relevant
['7062872']	Relevant
['420483']	Relevant
['7465149']	Relevant
['7763537']	Relevant
['8353456']	Relevant
['8037310']	Relevant
['5740357']	Relevant
['7277857']	Relevant
['7290601']	Relevant
['6737581']	Relevant
['7530986']	Relevant
['3202758']	Relevant
['7148516']	Relevant
['7137373']	Relevant
['7152394']	Relevant
['5770469']	Relevant
['3818855']	Relevant
['6620235']	Relevant
['8383303']	Relevant
['4753412']	Relevant
['3983516']	Relevant
['8186047']	Relevant
['6291627']	Relevant
['8398168']	Relevant
['5138185']	Relevant
['4879404']	Relevant
['4324311']	Relevant
['6636059']	Relevant
['3673627']	Relevant
['5245116']	Relevant
['3519856']	Relevant
['5812547']	Relevant
['5030221']	Relevant
['4858918']	Relevant
['6215266']	Relevant
['7927808']	Relevant
['5039641']	Relevant
['2732560']	Relevant
['3020362']	Relevant
['5467266']	Relevant
['6787224']	Relevant
['6036128']	Relevant
['7937258']	Relevant
['4924298']	Relevant
['3543242']	Relevant
['3108730']	Relevant
['5982138']	Relevant
['7804268']	Relevant
['6520454']	Relevant
['7847026']	Relevant
['8374425']	Relevant
['7096625']	Relevant
['8150915']	Relevant
['8431294']	Relevant
['7350316']	Relevant
['7074733']	Relevant
['7455577']	Relevant
['3522447']	Relevant
['2630047']	Relevant
['2640773']	Relevant
['3177640']	Relevant
['5187513']	Relevant
['4872528']	Relevant
['5960329']	Relevant
['3812183']	Relevant
['6705331']	Relevant
['5772238']	Relevant
['5775570']	Relevant
['7990689']	Relevant
['3536979']	Relevant
['5367564']	Relevant
['6477053']	Relevant
['6626368']	Relevant
['7353097']	Relevant
['7064769']	Relevant
['4877114']	Relevant
['7920481']	Relevant
['7120817']	Relevant
['5727363']	Relevant
['4355487']	Relevant
['7523053']	Relevant
['4550772']	Relevant
['6696637']	Relevant
['8002588']	Relevant
['5758725']	Relevant
['7094699']	Relevant
['7368946']	Relevant
['3198410']	Relevant
['7338688']	Relevant
['7345618']	Relevant
['3467222']	Relevant
['4358391']	Relevant
['5025758']	Relevant
['3985747']	Relevant
['4219678']	Relevant
['3930635']	Relevant
['7771680']	Relevant
['7913919']	Relevant
['4689354']	Relevant
['8097410']	Relevant
['8466554']	Relevant
['8055394']	Relevant
['8512414']	Relevant
['4744398']	Relevant
['5720513']	Relevant
['8373060']	Relevant
['8248536']	Relevant
['7957730']	Relevant
['7463591']	Relevant
['3397485']	Relevant
['7890624']	Relevant
['4202715']	Relevant
['6403454']	Relevant
['2391260']	Relevant
['5247793']	Relevant
['8399204']	Relevant
['4545773']	Relevant
['3681621']	Relevant
['5078570']	Relevant
['7730664']	Relevant
['2440964']	Relevant
['3320011']	Relevant
['4117218']	Relevant
['6830003']	Relevant
['5043579']	Relevant
['7918085']	Relevant
['5040788']	Relevant
['4802897']	Relevant
['6800862']	Relevant
['5346588']	Relevant
['4974804']	Relevant
['5595328']	Relevant
['6127315']	Relevant
['4640655']	Relevant
['5821984']	Relevant
['7866108']	Relevant
['8148204']	Relevant
['6563750']	Relevant
['3240657']	Relevant
['7139808']	Relevant
['5632352']	Relevant
['2997539']	Relevant
['3189763']	Relevant
['7843400']	Relevant
['5601635']	Relevant
['6274096']	Relevant
['2629466']	Relevant
['4249368']	Relevant
['5210501']	Relevant
['3454323']	Relevant
['4684797']	Relevant
['2367384']	Relevant
['7119925']	Relevant
['2556341']	Relevant
['6296576']	Relevant
['5038265']	Relevant
['3347995']	Relevant
['7663458']	Relevant
['3210996']	Relevant
['3585733']	Relevant
['5241705']	Relevant
['6616856']	Relevant
['8196372']	Relevant
['7564025']	Relevant
['4320837']	Relevant
['8353453']	Relevant
['5124574']	Relevant
['7696078']	Relevant
['6463129']	Relevant
['8300704']	Relevant
['2832898']	Relevant
['7670754']	Relevant
['7730455']	Relevant
['5452821']	Relevant
['7459458']	Relevant
['6520443']	Relevant
['7265639']	Relevant
['3723915']	Relevant
['6426872']	Relevant
['4752606']	Relevant
['2229831']	Relevant
['7345809']	Relevant
['5511925']	Relevant
['4609117']	Relevant
['7019939']	Relevant
['8308502']	Relevant
['3657136']	Relevant
['6783444']	Relevant
['7642336']	Relevant
['4036041']	Relevant
['7924209']	Relevant
['6538783']	Relevant
['8116780']	Relevant
['6384738']	Relevant
['8379335']	Relevant
['6121281']	Relevant
['3598801']	Relevant
['8491562']	Relevant
['5909423']	Relevant
['3667243']	Relevant
['3718787']	Relevant
['2640928']	Relevant
['4004448']	Relevant
['6744398']	Relevant
['7558524']	Relevant
['4795573']	Relevant
['3904464']	Relevant
['7890817']	Relevant
['6767078']	Relevant
['4462101']	Relevant
['8272256']	Relevant
['2993980']	Relevant
['3203869']	Relevant
['2694998']	Relevant
['4531117']	Relevant
['4731081']	Relevant
['7379393']	Relevant
['7077161']	Relevant
['6743090']	Relevant
['4310304']	Relevant
['7168330']	Relevant
['8471271']	Relevant
['4993456']	Relevant
['6274140']	Relevant
['8386438']	Relevant
['4430313']	Relevant
['6484505']	Relevant
['7080151']	Relevant
['3542815']	Relevant
['5009966']	Relevant
['4274762']	Relevant
['5663151']	Relevant
['5501465']	Relevant
['8149597']	Relevant
['7961091']	Relevant
['5133864']	Relevant
['7412541']	Relevant
['2753312']	Relevant
['4702792']	Relevant
['3498117']	Relevant
['3809561']	Relevant
['5468421']	Relevant
['4380918']	Relevant
['7697635']	Relevant
['4380921']	Relevant
['8302735']	Relevant
['8146879']	Relevant
['5112752']	Relevant
['4981717']	Relevant
['4335068']	Relevant
['7932912']	Relevant
['6856721']	Relevant
['7558842']	Relevant
['7335159']	Relevant
['6783922']	Relevant
['3656897']	Relevant
['3940617']	Relevant
['6331927']	Relevant
['4192346']	Relevant
['5516255']	Relevant
['4757689']	Relevant
['7378927']	Relevant
['8466100']	Relevant
['8301944']	Relevant
['3849175']	Relevant
['4090064']	Relevant
['5528252']	Relevant
['4424307']	Relevant
['3985699']	Relevant
['5874750']	Relevant
['3178582']	Relevant
['7128169']	Relevant
['4571129']	Relevant
['5154118']	Relevant
['5089857']	Relevant
['6478713']	Relevant
['4278220']	Relevant
['4358388']	Relevant
['5857372']	Relevant
['8429793']	Relevant
['7503588']	Relevant
['7020986']	Relevant
['4295408']	Relevant
['5387282']	Relevant
['7607641']	Relevant
['7005130']	Relevant
['8401907']	Relevant
['7235868']	Relevant
['4285002']	Relevant
['7752772']	Relevant
['6958537']	Relevant
['3979872']	Relevant
['6653581']	Relevant
['7915314']	Relevant
['3051877']	Relevant
['7235042']	Relevant
['7595950']	Relevant
['5701663']	Relevant
['7690851']	Relevant
['4958241']	Relevant
['340955']	Relevant
['5055758']	Relevant
['5890688']	Relevant
['7143957']	Relevant
['6194861']	Relevant
['2717357']	Relevant
['7156024']	Relevant
['5705924']	Relevant
['7223992']	Relevant
['7180287']	Relevant
['8000330']	Relevant
['7581714']	Relevant
['8402164']	Relevant
['3833832']	Relevant
['6506618']	Relevant
['4604364']	Relevant
['6262375']	Relevant
['2851841']	Relevant
['8031737']	Relevant
['4483646']	Relevant
['5278750']	Relevant
['6272330']	Relevant
['4828776']	Relevant
['4683628']	Relevant
['8346890']	Relevant
['7145624']	Relevant
['6599336']	Relevant
['7400432']	Relevant
['7999438']	Relevant
['8224674']	Relevant
['8274536']	Relevant
['3984149']	Relevant
['4818103']	Relevant
['7729258']	Relevant
['4749953']	Relevant
['8386420']	Relevant
['6744504']	Relevant
['6101085']	Relevant
['7559574']	Relevant
['7369989']	Relevant
['4699710']	Relevant
['4574374']	Relevant
['8416725']	Relevant
['3691203']	Relevant
['8193733']	Relevant
['8028829']	Relevant
['2595395']	Relevant
['4505447']	Relevant
['3547906']	Relevant
['6760628']	Relevant
['3103189']	Relevant
['7823277']	Relevant
['2595549']	Relevant
['8324725']	Relevant
['8399897']	Relevant
['3901436']	Relevant
['4451461']	Relevant
['5817088']	Relevant
['7261415']	Relevant
['5509991']	Relevant
['3224396']	Relevant
['3893172']	Relevant
['2265553']	Relevant
['4222258']	Relevant
['6784150']	Relevant
['5522880']	Relevant
['7273434']	Relevant
['3119071']	Relevant
['3094309']	Relevant
['2858708']	Relevant
['4672423']	Relevant
['8258257']	Relevant
['7383106']	Relevant
['4424433']	Relevant
['8266483']	Relevant
['6920755']	Relevant
['7425046']	Relevant
['8386447']	Relevant
['4027160']	Relevant
['3710330']	Relevant
['3469384']	Relevant
['5551579']	Relevant
['8399814']	Relevant
['8458814']	Relevant
['3135505']	Relevant
['8221699']	Relevant
['5644652']	Relevant
['7135071']	Relevant
['3873466']	Relevant
['6523182']	Relevant
['3884212']	Relevant
['8147066']	Relevant
['6613692']	Relevant
['7577668']	Relevant
['1764182']	Relevant
['5552351']	Relevant
['7175106']	Relevant
['4520716']	Relevant
['3854017']	Relevant
['3564142']	Relevant
['7400182']	Relevant
['5109779']	Relevant
['7827895']	Relevant
['2640365']	Relevant
['7771540']	Relevant
['3220188']	Relevant
['6201075']	Relevant
['8228550']	Relevant
['7128915']	Relevant
['7408102']	Relevant
['7595632']	Relevant
['8487129']	Relevant
['2627984']	Relevant
['5327666']	Relevant
['6232662']	Relevant
['5040116']	Relevant
['4418054']	Relevant
['4245530']	Relevant
['6505350']	Relevant
['7924381']	Relevant
['3574975']	Relevant
['6190624']	Relevant
['5801471']	Relevant
['3948609']	Relevant
['7129073']	Relevant
['4659468']	Relevant
['6920915']	Relevant
['7494873']	Relevant
['5819245']	Relevant
['5690340']	Relevant
['8300790']	Relevant
['3904158']	Relevant
['8396259']	Relevant
['3485107']	Relevant
['7096427']	Relevant
['8072922']	Relevant
['3490853']	Relevant
['3361877']	Relevant
['8488468']	Relevant
['6205034']	Relevant
['5295007']	Relevant
['6165006']	Relevant
['7438884']	Relevant
['6536590']	Relevant
['7067475']	Relevant
['3225368']	Relevant
['6656870']	Relevant
['3913823']	Relevant
['4647113']	Relevant
['6704484']	Relevant
['4460275']	Relevant
['8317062']	Relevant
['6001138']	Relevant
['7070040']	Relevant
['7036916']	Relevant
['4655009']	Relevant
['2740636']	Relevant
['1831743']	Relevant
['3528839']	Relevant
['4752588']	Relevant
['4333769']	Relevant
['8307839']	Relevant
['6298265']	Relevant
['6700387']	Relevant
['4102002']	Relevant
['2483419']	Relevant
['5714932']	Relevant
['8198371']	Relevant
['5478473']	Relevant
['5885032']	Relevant
['3853939']	Relevant
['8399974']	Relevant
['6303030']	Relevant
['4543423']	Relevant
['8389477']	Relevant
['6399757']	Relevant
['5352224']	Relevant
['8336923']	Relevant
['8072286']	Relevant
['8377472']	Relevant
['6950033']	Relevant
['4243125']	Relevant
['6556800']	Relevant
['7896070']	Relevant
['4797290']	Relevant
['7038268']	Relevant
['7186924']	Relevant
['4686662']	Relevant
['5502672']	Relevant
['6600115']	Relevant
['2680486']	Relevant
['4927650']	Relevant
['3935124']	Relevant
['8230299']	Relevant
['3417575']	Relevant
['8210206']	Relevant
['6002545']	Relevant
['4311323']	Relevant
['5585349']	Relevant
['3855789']	Relevant
['4847408']	Relevant
['3028949']	Relevant
['5943958']	Relevant
['5371981']	Relevant
['4485178']	Relevant
['6030107']	Relevant
['4752781']	Relevant
['5732972']	Relevant
['5365668']	Relevant
['4289192']	Relevant
['7827620']	Relevant
['8123917']	Relevant
['6022970']	Relevant
['4856351']	Relevant
['8153128']	Relevant
['8024441']	Relevant
['3563129']	Relevant
['3612081']	Relevant
['3602452']	Relevant
['4653647']	Relevant
['6223339']	Relevant
['2940750']	Relevant
['5857375']	Relevant
['6514978']	Relevant
['7755613']	Relevant
['7012608']	Relevant
['4373515']	Relevant
['5598292']	Relevant
['3721211']	Relevant
['7222329']	Relevant
['7121861']	Relevant
['6325167']	Relevant
['6780985']	Relevant
['8461981']	Relevant
['7319560']	Relevant
['7172703']	Relevant
['4894902']	Relevant
['8399532']	Relevant
['8143556']	Relevant
['5796597']	Relevant
['6316403']	Relevant
['4919555']	Relevant
['3781026']	Relevant
['7481262']	Relevant
['4029986']	Relevant
['2727341']	Relevant
['4931226']	Relevant
['5336288']	Relevant
['6857194']	Relevant
['7879144']	Relevant
['6208867']	Relevant
['7947920']	Relevant
['7980463']	Relevant
['5030363']	Relevant
['6247952']	Relevant
['2811118']	Relevant
['5359928']	Relevant
['5552814']	Relevant
['5487470']	Relevant
['3061052']	Relevant
['5905490']	Relevant
['6466599']	Relevant
['5062987']	Relevant
['3733780']	Relevant
['3034945']	Relevant
['3480830']	Relevant
['3458020']	Relevant
['3812170']	Relevant
['7460218']	Relevant
['4212838']	Relevant
['4901242']	Relevant
['6134093']	Relevant
['7225314']	Relevant
['4790363']	Relevant
['4601227']	Relevant
['7795190']	Relevant
['6449608']	Relevant
['8509183']	Relevant
['7050608']	Relevant
['3622392']	Relevant
['6386949']	Relevant
['6964052']	Relevant
['4565060']	Relevant
['4334535']	Relevant
['4709908']	Relevant
['7811541']	Relevant
['5404556']	Relevant
['6315689']	Relevant
['7464660']	Relevant
['5681717']	Relevant
['5955447']	Relevant
['1173109']	Relevant
['4451920']	Relevant
['6498974']	Relevant
['8148161']	Relevant
['6125496']	Relevant
['2784514']	Relevant
['3636425']	Relevant
['4226956']	Relevant
['7256786']	Relevant
['8300626']	Relevant
['1458349']	Relevant
['4231636']	Relevant
['6737247']	Relevant
['8172795']	Relevant
['7996765']	Relevant
['5396029']	Relevant
['6334779']	Relevant
['4453511']	Relevant
['4380917']	Relevant
['3759926']	Relevant
['7652931']	Relevant
['3661942']	Relevant
['6156654']	Relevant
['5927746']	Relevant
['3532143']	Relevant
['3972818']	Relevant
['5249239']	Relevant
['7998274']	Relevant
['6605029']	Relevant
['2904667']	Relevant
['3859367']	Relevant
['7937537']	Relevant
['5930510']	Relevant
['6102594']	Relevant
['7581709']	Relevant
['1661639']	Relevant
['4128353']	Relevant
['4041001']	Relevant
['6358093']	Relevant
['4412071']	Relevant
['5063857']	Relevant
['5918775']	Relevant
['4145004']	Relevant
['4425429']	Relevant
['4735949']	Relevant
['6718629']	Relevant
['7581155']	Relevant
['4886253']	Relevant
['6384556']	Relevant
['2719649']	Relevant
['8443760']	Relevant
['8308172']	Relevant
['3173452']	Relevant
['6955855']	Relevant
['7424681']	Relevant
['4178142']	Relevant
['4076439']	Relevant
['6783997']	Relevant
['7961087']	Relevant
['3237238']	Relevant
['5618411']	Relevant
['8313426']	Relevant
['6624217']	Relevant
['6998845']	Relevant
['4898140']	Relevant
['7417476']	Relevant
['7315026']	Relevant
['2857230']	Relevant
['5477195']	Relevant
['8195692']	Relevant
['4704194']	Relevant
['8157372']	Relevant
['7695847']	Relevant
['4601284']	Relevant
['5882877']	Relevant
['4227203']	Relevant
['5156507']	Relevant
['4525017']	Relevant
['6669457']	Relevant
['7037162']	Relevant
['6686043']	Relevant
['6780780']	Relevant
['4909258']	Relevant
['7085159']	Relevant
['5444174']	Relevant
['6444347']	Relevant
['4034563']	Relevant
['7162356']	Relevant
['8302736']	Relevant
['6240532']	Relevant
['6287198']	Relevant
['7390954']	Relevant
['8247762']	Relevant
['6441993']	Relevant
['7801807']	Relevant
['4172077']	Relevant
['6331615']	Relevant
['5845577']	Relevant
['8067449']	Relevant
['6885840']	Relevant
['7394692']	Relevant
['3566124']	Relevant
['6252082']	Relevant
['4159871']	Relevant
['6306032']	Relevant
['7893633']	Relevant
['7924329']	Relevant
['7157772']	Relevant
['6429511']	Relevant
['6669520']	Relevant
['4207543']	Relevant
['3717142']	Relevant
['5006077']	Relevant
['6424567']	Relevant
['5913935']	Relevant
['5964511']	Relevant
['7563442']	Relevant
['2848598']	Relevant
['3289957']	Relevant
['8005632']	Relevant
['3114704']	Relevant
['4892684']	Relevant
['5324141']	Relevant
['7164794']	Relevant
['8477016']	Relevant
['3323079']	Relevant
['2993698']	Relevant
['6854844']	Relevant
['6558908']	Relevant
['3661455']	Relevant
['3917276']	Relevant
['6963415']	Relevant
['6687941']	Relevant
['7143832']	Relevant
['7643740']	Relevant
['5673888']	Relevant
['5477059']	Relevant
['7369821']	Relevant
['2374925']	Relevant
['6283598']	Relevant
['6496155']	Relevant
['3310626']	Relevant
['6014438']	Relevant
['4085030']	Relevant
['3772892']	Relevant
['3414030']	Relevant
['5397010']	Relevant
['6441807']	Relevant
['6437058']	Relevant
['5371409']	Relevant
['3422274']	Relevant
['3428692']	Relevant
['6679007']	Relevant
['3696005']	Relevant
['2701436']	Relevant
['7504452']	Relevant
['4757757']	Relevant
['8243692']	Relevant
['4618277']	Relevant
['5962743']	Relevant
['3408437']	Relevant
['3716926']	Relevant
['7297696']	Relevant
['4046963']	Relevant
['6178620']	Relevant
['3680443']	Relevant
['7157821']	Relevant
['5587819']	Relevant
['8329189']	Relevant
['8468411']	Relevant
['6316688']	Relevant
['8230268']	Relevant
['8146338']	Relevant
['3734448']	Relevant
['8065159']	Relevant
['7916047']	Relevant
['6435540']	Relevant
['7078465']	Relevant
['4549145']	Relevant
['7565895']	Relevant
['7240160']	Relevant
['7737691']	Relevant
['6477937']	Relevant
['5404519']	Relevant
['7156906']	Relevant
['6555166']	Relevant
['6344404']	Relevant
['3352902']	Relevant
['5591528']	Relevant
['7785724']	Relevant
['6780079']	Relevant
['6755732']	Relevant
['7582912']	Relevant
['4047096']	Relevant
['5640794']	Relevant
['7084191']	Relevant
['6986824']	Relevant
['4120198']	Relevant
['5986682']	Relevant
['7305183']	Relevant
['3741272']	Relevant
['5430551']	Relevant
['4790270']	Relevant
['5333188']	Relevant
['7696016']	Relevant
['3133487']	Relevant
['3225927']	Relevant
['3428275']	Relevant
['7499092']	Relevant
['5589797']	Relevant
['6806506']	Relevant
['4169377']	Relevant
['5293553']	Relevant
['6946569']	Relevant
['7520999']	Relevant
['5780695']	Relevant
['4694148']	Relevant
['5309761']	Relevant
['6177407']	Relevant
['5036845']	Relevant
['8151442']	Relevant
['4433656']	Relevant
['7309606']	Relevant
['4704195']	Relevant
['7074969']	Relevant
['7885457']	Relevant
['3718698']	Relevant
['7564974']	Relevant
['3514339']	Relevant
['4380922']	Relevant
['4263427']	Relevant
['5113855']	Relevant
['5607619']	Relevant
['4220982']	Relevant
['3533511']	Relevant
['4366236']	Relevant
['7175110']	Relevant
['6288298']	Relevant
['7682597']	Relevant
['4482099']	Relevant
['2858755']	Relevant
['7602188']	Relevant
['6835275']	Relevant
['7149742']	Relevant
['5598989']	Relevant
['8073543']	Relevant
['7460656']	Relevant
['6143735']	Relevant
['7264305']	Relevant
['3449191']	Relevant
['6778818']	Relevant
['6945021']	Relevant
['7038265']	Relevant
['4929433']	Relevant
['8195771']	Relevant
['7977308']	Relevant
['7841308']	Relevant
['3647512']	Relevant
['3417578']	Relevant
['4773454']	Relevant
['3367600']	Relevant
['3096568']	Relevant
['7042699']	Relevant
['7822546']	Relevant
['5571222']	Relevant
['7395626']	Relevant
['5655044']	Relevant
['8466904']	Relevant
['1891111']	Relevant
['7693559']	Relevant
['4161981']	Relevant
['4410734']	Relevant
['3977087']	Relevant
['7150728']	Relevant
['7297357']	Relevant
['8475336']	Relevant
['5053989']	Relevant
['5640586']	Relevant
['5404559']	Relevant
['6213577']	Relevant
['7558339']	Relevant
['8399564']	Relevant
['4810405']	Relevant
['2859405']	Relevant
['7210306']	Relevant
['7231064']	Relevant
['4068517']	Relevant
['3766869']	Relevant
['5894407']	Relevant
['7698690']	Relevant
['7928022']	Relevant
['6024353']	Relevant
['4830867']	Relevant
['6006980']	Relevant
['7416788']	Relevant
['4895335']	Relevant
['5501520']	Relevant
['8310193']	Relevant
['8466391']	Relevant
['7762090']	Relevant
['5415667']	Relevant
['2705342']	Relevant
['3436635']	Relevant
['6325184']	Relevant
['3640511']	Relevant
['5441139']	Relevant
['7105598']	Relevant
['5725472']	Relevant
['7583001']	Relevant
['8318700']	Relevant
['7298711']	Relevant
['4841968']	Relevant
['8000645']	Relevant
['6783909']	Relevant
['5641865']	Relevant
['5388805']	Relevant
['7215730']	Relevant
['4154695']	Relevant
['6755366']	Relevant
['7581776']	Relevant
['2627701']	Relevant
['6784480']	Relevant
['3111433']	Relevant
['5650626']	Relevant
['3670931']	Relevant
['2836569']	Relevant
['5328106']	Relevant
['6295570']	Relevant
['8445441']	Relevant
['2727956']	Relevant
['4539421']	Relevant
['5915730']	Relevant
['7683289']	Relevant
['7908357']	Relevant
['8149761']	Relevant
['2409342']	Relevant
['5575017']	Relevant
['8148603']	Relevant
['8307940']	Relevant
['3857269']	Relevant
['8058188']	Relevant
['8252469']	Relevant
['6868206']	Relevant
['8339205']	Relevant
['547911']	Relevant
['7493718']	Relevant
['2995053']	Relevant
['4807232']	Relevant
['7889600']	Relevant
['2783017']	Relevant
['5203848']	Relevant
['2788227']	Relevant
['4858229']	Relevant
['5009669']	Relevant
['3987819']	Relevant
['6506619']	Relevant
['6815462']	Relevant
['6963217']	Relevant
['6066502']	Relevant
['7418837']	Relevant
['8000748']	Relevant
['6978741']	Relevant
['5977208']	Relevant
['8201694']	Relevant
['7253369']	Relevant
['5918049']	Relevant
['5296603']	Relevant
['4424436']	Relevant
['6937531']	Relevant
['7725336']	Relevant
['5514686']	Relevant
['4391916']	Relevant
['8254368']	Relevant
['4040999']	Relevant
['7128555']	Relevant
['2631700']	Relevant
['3535699']	Relevant
['6856537']	Relevant
['4779343']	Relevant
['3971960']	Relevant
['7866069']	Relevant
['4173786']	Relevant
['3826319']	Relevant
['3667864']	Relevant
['2732498']	Relevant
['7288012']	Relevant
['8324293']	Relevant
['4346855']	Relevant
['3833140']	Relevant
['8465761']	Relevant
['6416413']	Relevant
['8388705']	Relevant
['3987042']	Relevant
['4785145']	Relevant
['8144104']	Relevant
['4034026']	Relevant
['4555331']	Relevant
['8239412']	Relevant
['4505135']	Relevant
['4827027']	Relevant
['8425684']	Relevant
['8443212']	Relevant
['3881114']	Relevant
['7170647']	Relevant
['3283837']	Relevant
['7269505']	Relevant
['4932481']	Relevant
['7766044']	Relevant
['2896518']	Relevant
['2820546']	Relevant
['6596283']	Relevant
['2793012']	Relevant
['4750697']	Relevant
['4335980']	Relevant
['7058287']	Relevant
['5622323']	Relevant
['2630740']	Relevant
['8130264']	Relevant
['7189448']	Relevant
['6419615']	Relevant
['8046195']	Relevant
['2640711']	Relevant
['8067366']	Relevant
['3119538']	Relevant
['4863584']	Relevant
['3355433']	Relevant
['2820216']	Relevant
['4872132']	Relevant
['8073607']	Relevant
['5574708']	Relevant
['3987032']	Relevant
['3677923']	Relevant
['5137454']	Relevant
['7305820']	Relevant
['4116801']	Relevant
['5431353']	Relevant
['8155073']	Relevant
['6667982']	Relevant
['7804186']	Relevant
['5967708']	Relevant
['3147165']	Relevant
['8419118']	Relevant
['3307863']	Relevant
['7497750']	Relevant
['7701990']	Relevant
['7143851']	Relevant
['6723617']	Relevant
['6872816']	Relevant
['7568433']	Relevant
['3204653']	Relevant
['8147940']	Relevant
['8456703']	Relevant
['5390938']	Relevant
['4608729']	Relevant
['8467796']	Relevant
['6929480']	Relevant
['3723868']	Relevant
['4207893']	Relevant
['8314330']	Relevant
['3854692']	Relevant
['7145535']	Relevant
['5845002']	Relevant
['3305447']	Relevant
['3818856']	Relevant
['4929569']	Relevant
['8300815']	Relevant
['2077867']	Relevant
['4084822']	Relevant
['3090319']	Relevant
['8398572']	Relevant
['8382965']	Relevant
['4052623']	Relevant
['4779608']	Relevant
['7298713']	Relevant
['5176177']	Relevant
['7223541']	Relevant
['6773864']	Relevant
['6044521']	Relevant
['3578785']	Relevant
['2640400']	Relevant
['6449301']	Relevant
['5341166']	Relevant
['6952346']	Relevant
['3377626']	Relevant
['5440618']	Relevant
['7921313']	Relevant
['8000739']	Relevant
['7845588']	Relevant
['3526308']	Relevant
['6969976']	Relevant
['4850262']	Relevant
['7123846']	Relevant
['7763553']	Relevant
['3575428']	Relevant
['4286720']	Relevant
['2593037']	Relevant
['3950955']	Relevant
['7135628']	Relevant
['7164672']	Relevant
['4347484']	Relevant
['5969755']	Relevant
['1326220']	Relevant
['3936901']	Relevant
['6892007']	Relevant
['3696094']	Relevant
['7144726']	Relevant
['7588929']	Relevant
['7022716']	Relevant
['6037045']	Relevant
['4494058']	Relevant
['5478981']	Relevant
['1502134']	Relevant
['8063795']	Relevant
['8247143']	Relevant
['5479392']	Relevant
['4336167']	Relevant
['4644662']	Relevant
['7824582']	Relevant
['7558279']	Relevant
['6582899']	Relevant
['4157583']	Relevant
['8293170']	Relevant
['2945938']	Relevant
['5877024']	Relevant
['7359364']	Relevant
['5192116']	Relevant
['6469627']	Relevant
['4864301']	Relevant
['5944035']	Relevant
['3108469']	Relevant
['5637372']	Relevant
['7120318']	Relevant
[truncated: 86,300 more rows]
