# Supplementary material for: Text mining for identification of biological entities related to antibiotic resistant organisms
Source: PeerJ. 2022 May 5;10:e13351. doi: 10.7717/peerj.13351 (PMC9080439; doi:10.7717/peerj.13351)
Supplement: Supplemental Information 3 [file peerj-10-13351-s003.csv]

PMCID	Class_mean
['7162159']	Relevant
['7128465']	Relevant
['7129073']	Relevant
['7157935']	Relevant
['7128915']	Relevant
['7128303']	Relevant
['7172567']	Relevant
['7126403']	Relevant
['7162236']	Relevant
['7129790']	Relevant
['7162356']	Relevant
['7129694']	Relevant
['7128322']	Relevant
['7129916']	Relevant
['7712907']	Relevant
['7130065']	Relevant
['7129476']	Relevant
['5882019']	Relevant
['4159373']	Relevant
['7129824']	Relevant
['6834656']	Relevant
['7094699']	Relevant
['7169652']	Relevant
['7127784']	Relevant
['4450548']	Relevant
['7151875']	Relevant
['7321139']	Relevant
['4435065']	Relevant
['8161019']	Relevant
['7223789']	Relevant
['2432466']	Relevant
['5954276']	Relevant
['7237229']	Relevant
['7807382']	Relevant
['7132744']	Relevant
['7307902']	Relevant
['7149697']	Relevant
['7315328']	Relevant
['5071768']	Relevant
['7123564']	Relevant
['2096525']	Relevant
['3672683']	Relevant
['5714879']	Relevant
['4307249']	Relevant
['6029659']	Relevant
['7851017']	Relevant
['6947519']	Relevant
['4279029']	Relevant
['7149788']	Relevant
['4916776']	Relevant
['3864160']	Relevant
['7581709']	Relevant
['6726285']	Relevant
['3487222']	Relevant
['4873609']	Relevant
['6359636']	Relevant
['8069917']	Relevant
['7986493']	Relevant
['6232662']	Relevant
['7545776']	Relevant
['7191674']	Relevant
['8333196']	Relevant
['8149597']	Relevant
['7730216']	Relevant
['6736374']	Relevant
['6737605']	Relevant
['8143556']	Relevant
['8182300']	Relevant
['3894933']	Relevant
['7144564']	Relevant
['7968404']	Relevant
['4210910']	Relevant
['8228748']	Relevant
['5458069']	Relevant
['6274759']	Relevant
['7539235']	Relevant
['6930155']	Relevant
['8069557']	Relevant
['6050364']	Relevant
['5618209']	Relevant
['7996784']	Relevant
['7163932']	Relevant
['6466574']	Relevant
['7877762']	Relevant
['8347454']	Relevant
['8514745']	Relevant
['7476752']	Relevant
['5789847']	Relevant
['7928709']	Relevant
['7076512']	Relevant
['7278211']	Relevant
['7121058']	Relevant
['8297506']	Relevant
['3350403']	Relevant
['7074831']	Relevant
['8233890']	Relevant
['4895366']	Relevant
['4814472']	Relevant
['7020397']	Relevant
['7129906']	Relevant
['4392553']	Relevant
['7737717']	Relevant
['4698589']	Relevant
['5695859']	Relevant
['8389258']	Relevant
['4669990']	Relevant
['6032109']	Relevant
['3899368']	Relevant
['7169328']	Relevant
['5508335']	Relevant
['6406798']	Relevant
['7158311']	Relevant
['6247988']	Relevant
['3747764']	Relevant
['6691518']	Relevant
['5672523']	Relevant
['3856475']	Relevant
['8067037']	Relevant
['7522927']	Relevant
['8146040']	Relevant
['7356343']	Relevant
['7468459']	Relevant
['7353097']	Relevant
['8067816']	Relevant
['5602931']	Relevant
['6769999']	Relevant
['7123921']	Relevant
['8487283']	Relevant
['7169352']	Relevant
['7465454']	Relevant
['7018532']	Relevant
['6596283']	Relevant
['7925834']	Relevant
['6477937']	Relevant
['6520671']	Relevant
['7281972']	Relevant
['7150197']	Relevant
['7129621']	Relevant
['7673413']	Relevant
['7817282']	Relevant
['6852216']	Relevant
['6854844']	Relevant
['6454276']	Relevant
['7464666']	Relevant
['7024214']	Relevant
['7563300']	Relevant
['4895374']	Relevant
['4330916']	Relevant
['6786605']	Relevant
['4947986']	Relevant
['8003567']	Relevant
['5857365']	Relevant
['7169272']	Relevant
['5103241']	Relevant
['6496039']	Relevant
['4525730']	Relevant
['8024917']	Relevant
['8160265']	Relevant
['5643470']	Relevant
['7029220']	Relevant
['7258707']	Relevant
['8143475']	Relevant
['7790597']	Relevant
['8157006']	Relevant
['6273484']	Relevant
['7006735']	Relevant
['8496446']	Relevant
['7926802']	Relevant
['6272043']	Relevant
['7987421']	Relevant
['2643114']	Relevant
['8495465']	Relevant
['4871635']	Relevant
['7672684']	Relevant
['7169345']	Relevant
['7305820']	Relevant
['6121494']	Relevant
['6963833']	Relevant
['6256756']	Relevant
['8347492']	Relevant
['6766498']	Relevant
['5823473']	Relevant
['4142553']	Relevant
['3571982']	Relevant
['6878619']	Relevant
['8388863']	Relevant
['3718787']	Relevant
['6397511']	Relevant
['4748050']	Relevant
['5741684']	Relevant
['4752587']	Relevant
['7466372']	Relevant
['7449125']	Relevant
['6266017']	Relevant
['3751702']	Relevant
['7932999']	Relevant
['7149986']	Relevant
['8151233']	Relevant
['7697847']	Relevant
['6396450']	Relevant
['5374592']	Relevant
['8209731']	Relevant
['6433957']	Relevant
['7173466']	Relevant
['7151863']	Relevant
['7828190']	Relevant
['8394870']	Relevant
['5646798']	Relevant
['8211732']	Relevant
['6734470']	Relevant
['7158198']	Relevant
['4342972']	Relevant
['2799065']	Relevant
['6783444']	Relevant
['8287944']	Relevant
['5729233']	Relevant
['7158324']	Relevant
['3832451']	Relevant
['8487129']	Relevant
['7152161']	Relevant
['8383206']	Relevant
['7158344']	Relevant
['5118997']	Relevant
['7020470']	Relevant
['4070608']	Relevant
['6509161']	Relevant
['7932912']	Relevant
['5008114']	Relevant
['3373137']	Relevant
['3284432']	Relevant
['4757689']	Relevant
['4212304']	Relevant
['7072623']	Relevant
['7698489']	Relevant
['4371216']	Relevant
['6330097']	Relevant
['8497813']	Relevant
['3312335']	Relevant
['7037027']	Relevant
['6461078']	Relevant
['5507300']	Relevant
['4538407']	Relevant
['7120757']	Relevant
['5620185']	Relevant
['7124020']	Relevant
['8364636']	Relevant
['7464486']	Relevant
['5089577']	Relevant
['2763101']	Relevant
['8149751']	Relevant
['5598894']	Relevant
['4525378']	Relevant
['8253142']	Relevant
['5449762']	Relevant
['5485445']	Relevant
['7123643']	Relevant
['6459573']	Relevant
['7168330']	Relevant
['7236604']	Relevant
['7153405']	Relevant
['5477375']	Relevant
['6755358']	Relevant
['5053965']	Relevant
['7173591']	Relevant
['8233780']	Relevant
['7119925']	Relevant
['8232820']	Relevant
['7150080']	Relevant
['7567792']	Relevant
['6540193']	Relevant
['4670752']	Relevant
['6563732']	Relevant
['6429336']	Relevant
['6072103']	Relevant
['7807510']	Relevant
['7859188']	Relevant
['8037464']	Relevant
['8267673']	Relevant
['8228603']	Relevant
['7582680']	Relevant
['6510447']	Relevant
['8226031']	Relevant
['7128890']	Relevant
['4703069']	Relevant
['6480722']	Relevant
['7864038']	Relevant
['7189961']	Relevant
['8394763']	Relevant
['8484316']	Relevant
['6550544']	Relevant
['4946132']	Relevant
['5023273']	Relevant
['5302426']	Relevant
['4537470']	Relevant
['6321051']	Relevant
['7938387']	Relevant
['2947995']	Relevant
['7830132']	Relevant
['7307686']	Relevant
['5527309']	Relevant
['7883073']	Relevant
['7311414']	Relevant
['8079716']	Relevant
['7133612']	Relevant
['8229492']	Relevant
['7126388']	Relevant
['5745468']	Relevant
['7822488']	Relevant
['8268657']	Relevant
['7166462']	Relevant
['7559574']	Relevant
['6591011']	Relevant
['5260423']	Relevant
['4865241']	Relevant
['3747393']	Relevant
['3983525']	Relevant
['8310193']	Relevant
['4337049']	Relevant
['7830236']	Relevant
['7347500']	Relevant
['7559545']	Relevant
['7468467']	Relevant
['4429500']	Relevant
['6331611']	Relevant
['3733780']	Relevant
['5666348']	Relevant
['7924209']	Relevant
['6696330']	Relevant
['7400182']	Relevant
['7664025']	Relevant
['7165548']	Relevant
['7009089']	Relevant
['7122059']	Relevant
['7124064']	Relevant
['6476013']	Relevant
['6766493']	Relevant
['7149714']	Relevant
['7368946']	Relevant
['3568172']	Relevant
['7609692']	Relevant
['5126693']	Relevant
['7663024']	Relevant
['8076527']	Relevant
['7761941']	Relevant
['6145203']	Relevant
['4405523']	Relevant
['4585213']	Relevant
['7409278']	Relevant
['7188312']	Relevant
['3735185']	Relevant
['7148738']	Relevant
['8509153']	Relevant
['7122484']	Relevant
['7601869']	Relevant
['5412166']	Relevant
['8470654']	Relevant
['7073041']	Relevant
['8461478']	Relevant
['3857288']	Relevant
['7835510']	Relevant
['6925155']	Relevant
['8213335']	Relevant
['7498916']	Relevant
['8123097']	Relevant
['7711268']	Relevant
['7504726']	Relevant
['5333188']	Relevant
['7697217']	Relevant
['6304917']	Relevant
['7912580']	Relevant
['6963879']	Relevant
['7884318']	Relevant
['8371126']	Relevant
['6682894']	Relevant
['8441333']	Relevant
['6917664']	Relevant
['8226872']	Relevant
['6978741']	Relevant
['6080902']	Relevant
['4220732']	Relevant
['3372794']	Relevant
['7507897']	Relevant
['4559654']	Relevant
['8389044']	Relevant
['8370661']	Relevant
['4669991']	Relevant
['5764986']	Relevant
['7256753']	Relevant
['7035420']	Relevant
['6796240']	Relevant
['7094904']	Relevant
['6351997']	Relevant
['5086775']	Relevant
['7344610']	Relevant
['4485224']	Relevant
['6977464']	Relevant
['2680486']	Relevant
['5168677']	Relevant
['6804068']	Relevant
['6627156']	Relevant
['2848006']	Relevant
['5923452']	Relevant
['6979267']	Relevant
['7244159']	Relevant
['6222923']	Relevant
['8149761']	Relevant
['5869019']	Relevant
['8444527']	Relevant
['6053492']	Relevant
['7166613']	Relevant
['5892270']	Relevant
['8431817']	Relevant
['5684529']	Relevant
['8334188']	Relevant
['7913919']	Relevant
['4890686']	Relevant
['4837149']	Relevant
['3739460']	Relevant
['3155924']	Relevant
['6770155']	Relevant
['4212306']	Relevant
['6567014']	Relevant
['8073149']	Relevant
['8217011']	Relevant
['7022231']	Relevant
['7770582']	Relevant
['7195945']	Relevant
['7159391']	Relevant
['8365270']	Relevant
['7149521']	Relevant
['7765786']	Relevant
['3153167']	Relevant
['6104162']	Relevant
['6884548']	Relevant
['8470500']	Relevant
['5645804']	Relevant
['6165832']	Relevant
['3661942']	Relevant
['8402133']	Relevant
['7522354']	Relevant
['7080082']	Relevant
['8123537']	Relevant
['7384849']	Relevant
['6684605']	Relevant
['8146789']	Relevant
['7149984']	Relevant
['7110445']	Relevant
['8105627']	Relevant
['7466637']	Relevant
['7225360']	Relevant
['3720592']	Relevant
['3978485']	Relevant
['7122176']	Relevant
['6723617']	Relevant
['7555206']	Relevant
['7096857']	Relevant
['5134293']	Relevant
['8038196']	Relevant
['8078037']	Relevant
['6400836']	Relevant
['8151116']	Relevant
['7672678']	Relevant
['8082909']	Relevant
['7055177']	Relevant
['8217614']	Relevant
['7252249']	Relevant
['6189184']	Relevant
['7660695']	Relevant
['7522939']	Relevant
['5322425']	Relevant
['8300636']	Relevant
['8326989']	Relevant
['5456245']	Relevant
['3831162']	Relevant
['5872315']	Relevant
['3854692']	Relevant
['5485324']	Relevant
['7828240']	Relevant
['5955472']	Relevant
['6974471']	Relevant
['5971348']	Relevant
['3815329']	Relevant
['6030385']	Relevant
['8147964']	Relevant
['8190993']	Relevant
['8052457']	Relevant
['6391281']	Relevant
['5727363']	Relevant
['3274163']	Relevant
['7122190']	Relevant
['6300292']	Relevant
['4871955']	Relevant
['7769811']	Relevant
['6631383']	Relevant
['6316803']	Relevant
['5879084']	Relevant
['5736357']	Relevant
['8396182']	Relevant
['7123371']	Relevant
['8388893']	Relevant
['5613109']	Relevant
['3645767']	Relevant
['3785399']	Relevant
['4820297']	Relevant
['7088705']	Relevant
['6463129']	Relevant
['7273213']	Relevant
['5333925']	Relevant
['7964520']	Relevant
['5020055']	Relevant
['8068612']	Relevant
['5568217']	Relevant
['8125338']	Relevant
['7304486']	Relevant
['3614743']	Relevant
['6710993']	Relevant
['6685928']	Relevant
['6240746']	Relevant
['6471395']	Relevant
['5909780']	Relevant
['7686049']	Relevant
['7100502']	Relevant
['3713197']	Relevant
['6680729']	Relevant
['6337270']	Relevant
['5518651']	Relevant
['7106027']	Relevant
['5923457']	Relevant
['8069873']	Relevant
['6070892']	Relevant
['8307070']	Relevant
['6796246']	Relevant
['6331445']	Relevant
['8227053']	Relevant
['8017782']	Relevant
['7497051']	Relevant
['8076610']	Relevant
['7057203']	Relevant
['7557518']	Relevant
['8402990']	Relevant
['7693686']	Relevant
['5869823']	Relevant
['6920849']	Relevant
['4833879']	Relevant
['8371276']	Relevant
['7823989']	Relevant
['6031612']	Relevant
['5490603']	Relevant
['8149739']	Relevant
['8224320']	Relevant
['6763765']	Relevant
['7797278']	Relevant
['7584847']	Relevant
['7808403']	Relevant
['8381015']	Relevant
['6536590']	Relevant
['7273750']	Relevant
['4070603']	Relevant
['8070479']	Relevant
['6424913']	Relevant
['7904367']	Relevant
['7073063']	Relevant
['3594737']	Relevant
['7738659']	Relevant
['7783900']	Relevant
['4524529']	Relevant
['7188910']	Relevant
['8261010']	Relevant
['2500020']	Relevant
['7891712']	Relevant
['7173509']	Relevant
['7488162']	Relevant
['4115488']	Relevant
['7973208']	Relevant
['7588929']	Relevant
['4791123']	Relevant
['5469997']	Relevant
['5464924']	Relevant
['5662595']	Relevant
['6930530']	Relevant
['5351054']	Relevant
['5882173']	Relevant
['4642849']	Relevant
['7231263']	Relevant
['6523588']	Relevant
['7100095']	Relevant
['8401564']	Relevant
['3634065']	Relevant
['6106888']	Relevant
['7765790']	Relevant
['8481920']	Relevant
['7313461']	Relevant
['6471592']	Relevant
['7731206']	Relevant
['6515310']	Relevant
['7189621']	Relevant
['5473688']	Relevant
['6543543']	Relevant
['5506916']	Relevant
['6430903']	Relevant
['3951957']	Relevant
['6169512']	Relevant
['7173421']	Relevant
['7580221']	Relevant
['8349711']	Relevant
['8042157']	Relevant
['6678331']	Relevant
['6478838']	Relevant
['4026712']	Relevant
['4879184']	Relevant
['3893167']	Relevant
['5666889']	Relevant
['6164603']	Relevant
['6452778']	Relevant
['5595328']	Relevant
['8312973']	Relevant
['7122290']	Relevant
['7459796']	Relevant
['7281370']	Relevant
['5355466']	Relevant
['8121099']	Relevant
['4967834']	Relevant
['3846448']	Relevant
['7733684']	Relevant
['4917371']	Relevant
['8492102']	Relevant
['7086733']	Relevant
['7405498']	Relevant
['6497429']	Relevant
['7106184']	Relevant
['4487406']	Relevant
['6024844']	Relevant
['6344533']	Relevant
['2911681']	Relevant
['8490651']	Relevant
['7277233']	Relevant
['6275436']	Relevant
['3153655']	Relevant
['6921184']	Relevant
['7180472']	Relevant
['6337248']	Relevant
['7169716']	Relevant
['3654146']	Relevant
['3710337']	Relevant
['3815394']	Relevant
['7495339']	Relevant
['7284987']	Relevant
['6962185']	Relevant
['7560085']	Relevant
['6595019']	Relevant
['6024665']	Relevant
['7916965']	Relevant
['8016206']	Relevant
['8467351']	Relevant
['7167781']	Relevant
['7185793']	Relevant
['8303941']	Relevant
['4549902']	Relevant
['7094968']	Relevant
['8399941']	Relevant
['7923022']	Relevant
['7231147']	Relevant
['5219744']	Relevant
['8348235']	Relevant
['7555649']	Relevant
['3585164']	Relevant
['7943716']	Relevant
['8100220']	Relevant
['7785451']	Relevant
['8072771']	Relevant
['7271181']	Relevant
['7277505']	Relevant
['5458470']	Relevant
['3853003']	Relevant
['6962035']	Relevant
['7504675']	Relevant
['5487463']	Relevant
['7674664']	Relevant
['7252256']	Relevant
['3970981']	Relevant
['7158287']	Relevant
['5036890']	Relevant
['5004866']	Relevant
['7426980']	Relevant
['6805589']	Relevant
['7510699']	Relevant
['3471391']	Relevant
['7996769']	Relevant
['7476776']	Relevant
['5870221']	Relevant
['4513309']	Relevant
['7931793']	Relevant
['7786404']	Relevant
['4026837']	Relevant
['8205225']	Relevant
['5241705']	Relevant
['6425705']	Relevant
['5600997']	Relevant
['7399079']	Relevant
['7168141']	Relevant
['7252253']	Relevant
['6627412']	Relevant
['7152060']	Relevant
['6100314']	Relevant
['7843790']	Relevant
['8308553']	Relevant
['4885061']	Relevant
['6920764']	Relevant
['7271994']	Relevant
['5372680']	Relevant
['7719506']	Relevant
['4099116']	Relevant
['7066045']	Relevant
['7158576']	Relevant
['5037693']	Relevant
['6953443']	Relevant
['7474329']	Relevant
['6524682']	Relevant
['7162259']	Relevant
['6278541']	Relevant
['8406317']	Relevant
['7697925']	Relevant
['7311426']	Relevant
['7232257']	Relevant
['5913291']	Relevant
['3913822']	Relevant
['8272101']	Relevant
['7587204']	Relevant
['4912991']	Relevant
['5715925']	Relevant
['4930278']	Relevant
['4959372']	Relevant
['7120554']	Relevant
['3398667']	Relevant
['5493053']	Relevant
['4594012']	Relevant
['5495459']	Relevant
['8065494']	Relevant
['7151630']	Relevant
['4267739']	Relevant
['3886269']	Relevant
['5787188']	Relevant
['7874003']	Relevant
['6650844']	Relevant
['6007559']	Relevant
['6953987']	Relevant
['8357497']	Relevant
['4384076']	Relevant
['8036581']	Relevant
['7150249']	Relevant
['5521131']	Relevant
['3709572']	Relevant
['7150201']	Relevant
['7322538']	Relevant
['7517065']	Relevant
['2766832']	Relevant
['5014149']	Relevant
['8419677']	Relevant
['8003623']	Relevant
['6100412']	Relevant
['5662582']	Relevant
['4040921']	Relevant
['6136537']	Relevant
['8017513']	Relevant
['7911284']	Relevant
['7473167']	Relevant
['5709968']	Relevant
['7143493']	Relevant
['8363177']	Relevant
['7923694']	Relevant
['8512414']	Relevant
['4603819']	Relevant
['4161391']	Relevant
['7831819']	Relevant
['6781272']	Relevant
['8314020']	Relevant
['7539234']	Relevant
['7551115']	Relevant
['7780072']	Relevant
['6835637']	Relevant
['7766900']	Relevant
['6897945']	Relevant
['4896250']	Relevant
['7468853']	Relevant
['8253257']	Relevant
['7760155']	Relevant
['4377387']	Relevant
['6560418']	Relevant
['6813203']	Relevant
['3815261']	Relevant
['7573253']	Relevant
['7551052']	Relevant
['7195946']	Relevant
['8127801']	Relevant
['4295418']	Relevant
['7094691']	Relevant
['3654619']	Relevant
['7795176']	Relevant
['3744901']	Relevant
['4845594']	Relevant
['8304352']	Relevant
['7466049']	Relevant
['7153328']	Relevant
['7775456']	Relevant
['5901133']	Relevant
['8230312']	Relevant
['7912724']	Relevant
['5406411']	Relevant
['5473597']	Relevant
['6080552']	Relevant
['7602753']	Relevant
['5836817']	Relevant
['7416788']	Relevant
['5526368']	Relevant
['6781570']	Relevant
['5622781']	Relevant
['7296337']	Relevant
['5485766']	Relevant
['6753159']	Relevant
['7120432']	Relevant
['4876114']	Relevant
['7532689']	Relevant
['7912840']	Relevant
['5771894']	Relevant
['7375057']	Relevant
['7167893']	Relevant
['6918586']	Relevant
['6797897']	Relevant
['5073890']	Relevant
['4854916']	Relevant
['5834171']	Relevant
['7978324']	Relevant
['5964925']	Relevant
['4235718']	Relevant
['7153338']	Relevant
['5078570']	Relevant
['7008859']	Relevant
['6869321']	Relevant
['7850032']	Relevant
['7547716']	Relevant
['8332605']	Relevant
['6902316']	Relevant
['6528642']	Relevant
['8151307']	Relevant
['8027415']	Relevant
['7504821']	Relevant
['5701663']	Relevant
['5366871']	Relevant
['6305676']	Relevant
['7283535']	Relevant
['7794379']	Relevant
['7123991']	Relevant
['7092506']	Relevant
['8442651']	Relevant
['5613234']	Relevant
['7120252']	Relevant
['2847706']	Relevant
['7140199']	Relevant
['6856318']	Relevant
['7079892']	Relevant
['6357009']	Relevant
['7947609']	Relevant
['7089215']	Relevant
['8274697']	Relevant
['7464077']	Relevant
['6050247']	Relevant
['7712750']	Relevant
['8084836']	Relevant
['5495826']	Relevant
['7169870']	Relevant
['8125981']	Relevant
['4579023']	Relevant
['3571643']	Relevant
['6723934']	Relevant
['8240184']	Relevant
['6173059']	Relevant
['6070544']	Relevant
['7563178']	Relevant
['6164963']	Relevant
['5127831']	Relevant
['7144220']	Relevant
['7460088']	Relevant
['6874853']	Relevant
['8064989']	Relevant
['8042337']	Relevant
['7141136']	Relevant
['8120803']	Relevant
['4930583']	Relevant
['8201069']	Relevant
['4313107']	Relevant
['7045314']	Relevant
['6755366']	Relevant
['3893282']	Relevant
['8060452']	Relevant
['3535192']	Relevant
['7149651']	Relevant
['7018527']	Relevant
['8121174']	Relevant
['8230423']	Relevant
['5834427']	Relevant
['4303849']	Relevant
['4052788']	Relevant
['6309157']	Relevant
['8429793']	Relevant
['5473848']	Relevant
['6733801']	Relevant
['5053257']	Relevant
['6337595']	Relevant
['8167567']	Relevant
['6563750']	Relevant
['7152316']	Relevant
['7114529']	Relevant
['8502239']	Relevant
['7103209']	Relevant
['8036953']	Relevant
['7173517']	Relevant
['6169223']	Relevant
['7830466']	Relevant
['5771565']	Relevant
['6270724']	Relevant
['3202854']	Relevant
['6267043']	Relevant
['8083986']	Relevant
['6273101']	Relevant
['8461059']	Relevant
['7081687']	Relevant
['5954004']	Relevant
['5884818']	Relevant
['7554709']	Relevant
['6992388']	Relevant
['4585250']	Relevant
['7152440']	Relevant
['5017214']	Relevant
['6459918']	Relevant
['7780628']	Relevant
['6604941']	Relevant
['6466642']	Relevant
['8206370']	Relevant
['7260635']	Relevant
['6941918']	Relevant
['4009199']	Relevant
['7279399']	Relevant
['8226494']	Relevant
['7983574']	Relevant
['5608400']	Relevant
['6874145']	Relevant
['8074288']	Relevant
['5930464']	Relevant
['3438994']	Relevant
['7019891']	Relevant
['5454986']	Relevant
['5336288']	Relevant
['8053776']	Relevant
['7173558']	Relevant
['4774013']	Relevant
['6595049']	Relevant
['7600791']	Relevant
['7672122']	Relevant
['6972910']	Relevant
['7694082']	Relevant
['7847694']	Relevant
['4476826']	Relevant
['8115815']	Relevant
['7400126']	Relevant
['2643945']	Relevant
['4757757']	Relevant
['7865717']	Relevant
['8506220']	Relevant
['7568570']	Relevant
['6394756']	Relevant
['5420601']	Relevant
['7158370']	Relevant
['8123387']	Relevant
['6339873']	Relevant
['8380008']	Relevant
['8319259']	Relevant
['8390911']	Relevant
['4318436']	Relevant
['6070831']	Relevant
['7283587']	Relevant
['8176930']	Relevant
['6925523']	Relevant
['6882848']	Relevant
['7411001']	Relevant
['6581987']	Relevant
['8072658']	Relevant
['7581866']	Relevant
['5749847']	Relevant
['8237024']	Relevant
['6321870']	Relevant
['8389615']	Relevant
['5659385']	Relevant
['8300728']	Relevant
['6636059']	Relevant
['5429845']	Relevant
['5152906']	Relevant
['4824775']	Relevant
['8114615']	Relevant
['7150346']	Relevant
['6888724']	Relevant
['6997914']	Relevant
['7186806']	Relevant
['7138283']	Relevant
['7787473']	Relevant
['8415635']	Relevant
['7527409']	Relevant
['6941823']	Relevant
['4502414']	Relevant
['7141226']	Relevant
['6769897']	Relevant
['8067852']	Relevant
['3523090']	Relevant
['5605633']	Relevant
['7603693']	Relevant
['5337499']	Relevant
['7823745']	Relevant
['7856348']	Relevant
['7912641']	Relevant
['7862697']	Relevant
['8316543']	Relevant
['6107516']	Relevant
['4459714']	Relevant
['7013718']	Relevant
['6520677']	Relevant
['6098145']	Relevant
['6221911']	Relevant
['6268228']	Relevant
['6741137']	Relevant
['6531968']	Relevant
['8020288']	Relevant
['7794045']	Relevant
['8142972']	Relevant
['8223345']	Relevant
['8396431']	Relevant
['7610944']	Relevant
['4305420']	Relevant
['8217433']	Relevant
['5391321']	Relevant
['8431017']	Relevant
['7150357']	Relevant
['6591849']	Relevant
['8011790']	Relevant
['6950356']	Relevant
['6095004']	Relevant
['8469996']	Relevant
['8304951']	Relevant
['5933820']	Relevant
['2936549']	Relevant
['8091121']	Relevant
['6165330']	Relevant
['6529008']	Relevant
['5995208']	Relevant
['6493311']	Relevant
['7254926']	Relevant
['8431678']	Relevant
['7038283']	Relevant
['7731333']	Relevant
['5098432']	Relevant
['6007079']	Relevant
['8305138']	Relevant
['8227019']	Relevant
['7075355']	Relevant
['3818853']	Relevant
['7047672']	Relevant
['3202223']	Relevant
['4225590']	Relevant
['8116522']	Relevant
['6509173']	Relevant
['5825991']	Relevant
['8225153']	Relevant
['6983040']	Relevant
['4913621']	Relevant
['6858784']	Relevant
['7460266']	Relevant
['4099169']	Relevant
['6154144']	Relevant
['7497261']	Relevant
['8416521']	Relevant
['7429827']	Relevant
['6237971']	Relevant
['7928478']	Relevant
['7143641']	Relevant
['3901206']	Relevant
['7149558']	Relevant
['5905950']	Relevant
['6423782']	Relevant
['7564983']	Relevant
['5748601']	Relevant
['7123048']	Relevant
['7884331']	Relevant
['8305620']	Relevant
['5822819']	Relevant
['6858329']	Relevant
['6282263']	Relevant
['6032068']	Relevant
['6563747']	Relevant
['8118318']	Relevant
['6891594']	Relevant
['7529995']	Relevant
['7397177']	Relevant
['5826188']	Relevant
['6520443']	Relevant
['6805617']	Relevant
['4026382']	Relevant
['5097395']	Relevant
['7367294']	Relevant
['7040792']	Relevant
['7750080']	Relevant
['8413106']	Relevant
['7838052']	Relevant
['8073008']	Relevant
['7308464']	Relevant
['4074579']	Relevant
['8267743']	Relevant
['6523283']	Relevant
['7408102']	Relevant
['8401077']	Relevant
['7152307']	Relevant
['4841953']	Relevant
['8146736']	Relevant
['7916596']	Relevant
['4073595']	Relevant
['4485698']	Relevant
['6127322']	Relevant
['4235214']	Relevant
['7303012']	Relevant
['3655929']	Relevant
['6099538']	Relevant
['3395205']	Relevant
['7971557']	Relevant
['6465253']	Relevant
['7120733']	Relevant
['8458260']	Relevant
['4857940']	Relevant
['7229062']	Relevant
['6334733']	Relevant
['5259643']	Relevant
['8000572']	Relevant
['2915981']	Relevant
['7221614']	Relevant
['7341893']	Relevant
['7589871']	Relevant
['6502998']	Relevant
['7352172']	Relevant
['6052351']	Relevant
['6937334']	Relevant
['6447812']	Relevant
['5075206']	Relevant
['6268567']	Relevant
['8342691']	Relevant
['8481554']	Relevant
['6410618']	Relevant
['8406656']	Relevant
['8468110']	Relevant
['7390111']	Relevant
['7120318']	Relevant
['7106195']	Relevant
['8079638']	Relevant
['3049409']	Relevant
['3153662']	Relevant
['8203100']	Relevant
['5225196']	Relevant
['6982230']	Relevant
['5145265']	Relevant
['7917380']	Relevant
['8270272']	Relevant
['5742258']	Relevant
['3236360']	Relevant
['5455721']	Relevant
['6684749']	Relevant
['6342214']	Relevant
['6426458']	Relevant
['7769005']	Relevant
['7123062']	Relevant
['6166382']	Relevant
['5571344']	Relevant
['3650111']	Relevant
['3841577']	Relevant
['8384927']	Relevant
['5738364']	Relevant
['5945754']	Relevant
['7404568']	Relevant
['7498917']	Relevant
['7996808']	Relevant
['5078156']	Relevant
['8074062']	Relevant
['8215340']	Relevant
['7671988']	Relevant
['6522937']	Relevant
['7829061']	Relevant
['7182253']	Relevant
['3327717']	Relevant
['7883231']	Relevant
['6240761']	Relevant
['7795740']	Relevant
['7150320']	Relevant
['5473000']	Relevant
['7109923']	Relevant
['6470534']	Relevant
['3293358']	Relevant
['5715936']	Relevant
['7324970']	Relevant
['8148161']	Relevant
['5962619']	Relevant
['5117710']	Relevant
['7885806']	Relevant
['8145015']	Relevant
['3956639']	Relevant
['7024182']	Relevant
['7480431']	Relevant
['7404974']	Relevant
['6901965']	Relevant
['7186924']	Relevant
['6843309']	Relevant
['5618472']	Relevant
['6598475']	Relevant
['5401907']	Relevant
['6595550']	Relevant
['8067144']	Relevant
['5634985']	Relevant
['6283533']	Relevant
['1995221']	Relevant
['8348372']	Relevant
['5852292']	Relevant
['3940702']	Relevant
['5324112']	Relevant
['4904242']	Relevant
['5516258']	Relevant
['4569831']	Relevant
['5617978']	Relevant
['7823739']	Relevant
['7487217']	Relevant
['8361068']	Relevant
['3365481']	Relevant
['6023022']	Relevant
['7824117']	Relevant
['6842220']	Relevant
['7432108']	Relevant
['6606795']	Relevant
['7760123']	Relevant
['6854853']	Relevant
['5526552']	Relevant
['8070659']	Relevant
['6331815']	Relevant
['3915751']	Relevant
['5640243']	Relevant
['6883944']	Relevant
['5219689']	Relevant
['7149705']	Relevant
['4989320']	Relevant
['6854848']	Relevant
['6186784']	Relevant
['7991589']	Relevant
['7399198']	Relevant
['7024282']	Relevant
['7711925']	Relevant
['4845539']	Relevant
['5562727']	Relevant
['7237634']	Relevant
['6867895']	Relevant
['6695956']	Relevant
['7881582']	Relevant
['7912344']	Relevant
['7407930']	Relevant
['4838984']	Relevant
['7151112']	Relevant
['8394324']	Relevant
['7767317']	Relevant
['8437542']	Relevant
['7745561']	Relevant
['7883180']	Relevant
['6354569']	Relevant
['6339935']	Relevant
['4981743']	Relevant
['7169279']	Relevant
['7070998']	Relevant
['7142297']	Relevant
['7600897']	Relevant
['8230215']	Relevant
['7912746']	Relevant
['7121946']	Relevant
['7798458']	Relevant
['8419240']	Relevant
['6271412']	Relevant
['4156458']	Relevant
['4820312']	Relevant
['7395212']	Relevant
['7160450']	Relevant
['7598667']	Relevant
['4485156']	Relevant
['3751929']	Relevant
['7767931']	Relevant
['4858066']	Relevant
['7892976']	Relevant
['7235284']	Relevant
['7103147']	Relevant
['7135773']	Relevant
['7080119']	Relevant
['5383145']	Relevant
['6723217']	Relevant
['5447872']	Relevant
['6066938']	Relevant
['8303200']	Relevant
['7857600']	Relevant
['6503470']	Relevant
['7177810']	Relevant
['5882110']	Relevant
['2812829']	Relevant
['6315993']	Relevant
['3272815']	Relevant
['4621484']	Relevant
['5372362']	Relevant
['4113768']	Relevant
['6467584']	Relevant
['3950955']	Relevant
['4655009']	Relevant
['8000602']	Relevant
['7439407']	Relevant
['7315774']	Relevant
['3792357']	Relevant
['8253115']	Relevant
['7495341']	Relevant
['7151972']	Relevant
['7109875']	Relevant
['7967254']	Relevant
['6983133']	Relevant
['7167873']	Relevant
['5995063']	Relevant
['7795182']	Relevant
['7121965']	Relevant
['4863898']	Relevant
['7158326']	Relevant
['8234457']	Relevant
['7952630']	Relevant
['7168309']	Relevant
['4521022']	Relevant
['8000147']	Relevant
['3682984']	Relevant
['7527494']	Relevant
['8274966']	Relevant
['7460540']	Relevant
['7435254']	Relevant
['7356876']	Relevant
['6498619']	Relevant
['8151343']	Relevant
['6518429']	Relevant
['4764700']	Relevant
['8358084']	Relevant
['7120157']	Relevant
['7140391']	Relevant
['4310304']	Relevant
['5952179']	Relevant
['5423913']	Relevant
['6891948']	Relevant
['3927574']	Relevant
['6213249']	Relevant
['7460554']	Relevant
['7484522']	Relevant
['8218443']	Relevant
['2387300']	Relevant
['7083060']	Relevant
['7863265']	Relevant
['8248536']	Relevant
['5790583']	Relevant
['5937417']	Relevant
['6952399']	Relevant
['4336111']	Relevant
['8253464']	Relevant
['6390735']	Relevant
['7112049']	Relevant
['6839242']	Relevant
['7086079']	Relevant
['8308319']	Relevant
['7078465']	Relevant
['6754194']	Relevant
['6770904']	Relevant
['6308929']	Relevant
['6571750']	Relevant
['6376788']	Relevant
['4448820']	Relevant
['6196031']	Relevant
['7426370']	Relevant
['6089990']	Relevant
['5681278']	Relevant
['2836569']	Relevant
['8399204']	Relevant
['8067450']	Relevant
['7126707']	Relevant
['8120311']	Relevant
['7232470']	Relevant
['6650971']	Relevant
['7221421']	Relevant
['8173300']	Relevant
['4932316']	Relevant
['7230173']	Relevant
['5727958']	Relevant
['8110402']	Relevant
['3520046']	Relevant
['4062852']	Relevant
['4425030']	Relevant
['7805150']	Relevant
['6302869']	Relevant
['7472303']	Relevant
['3219662']	Relevant
['7009308']	Relevant
['5517491']	Relevant
['6646423']	Relevant
['4871567']	Relevant
['6567487']	Relevant
['7563162']	Relevant
['7794909']	Relevant
['8324356']	Relevant
['6801849']	Relevant
['7688225']	Relevant
['6207159']	Relevant
['4470864']	Relevant
['8308837']	Relevant
['5110546']	Relevant
['7924645']	Relevant
['8052780']	Relevant
['5877024']	Relevant
['4293396']	Relevant
['7505743']	Relevant
['4895252']	Relevant
['7940407']	Relevant
['4531117']	Relevant
['7315026']	Relevant
['6369591']	Relevant
['6099280']	Relevant
['5004037']	Relevant
['8408311']	Relevant
['8032891']	Relevant
['5035730']	Relevant
['8270676']	Relevant
['7828551']	Relevant
['6361841']	Relevant
['4848952']	Relevant
['7123502']	Relevant
['3667831']	Relevant
['7609970']	Relevant
['7080151']	Relevant
['7062716']	Relevant
['6917813']	Relevant
['5618539']	Relevant
['7169144']	Relevant
['8169570']	Relevant
['6100286']	Relevant
['7601396']	Relevant
['5845575']	Relevant
['6399105']	Relevant
['6731622']	Relevant
['4386698']	Relevant
['5645428']	Relevant
['3952080']	Relevant
['7158336']	Relevant
['7663413']	Relevant
['4748402']	Relevant
['6773942']	Relevant
['1508139']	Relevant
['8055414']	Relevant
['7914914']	Relevant
['4344792']	Relevant
['8261217']	Relevant
['6567294']	Relevant
['7366338']	Relevant
['6313675']	Relevant
['5733018']	Relevant
['7744130']	Relevant
['7595111']	Relevant
['7127335']	Relevant
['7597929']	Relevant
['7806604']	Relevant
['5671994']	Relevant
['8431669']	Relevant
['1492602']	Relevant
['5328810']	Relevant
['2704929']	Relevant
['5493079']	Relevant
['6142822']	Relevant
['7912069']	Relevant
['7156293']	Relevant
['8343123']	Relevant
['5926076']	Relevant
['7074883']	Relevant
['3753153']	Relevant
['7167529']	Relevant
['5714932']	Relevant
['6364421']	Relevant
['6624217']	Relevant
['7246908']	Relevant
['3469657']	Relevant
['7881296']	Relevant
['7872042']	Relevant
['7407150']	Relevant
['5506180']	Relevant
['8303546']	Relevant
['7922792']	Relevant
['8301030']	Relevant
['5332926']	Relevant
['3873466']	Relevant
['3280570']	Relevant
['4633953']	Relevant
['8002498']	Relevant
['8500062']	Relevant
['5632352']	Relevant
['5850219']	Relevant
['3693955']	Relevant
['7133632']	Relevant
['6638177']	Relevant
['7120867']	Relevant
['7769011']	Relevant
['7308314']	Relevant
['6143810']	Relevant
['4064118']	Relevant
['7746552']	Relevant
['6680751']	Relevant
['7445463']	Relevant
['6014569']	Relevant
['7151888']	Relevant
['7174702']	Relevant
['4198181']	Relevant
['4277013']	Relevant
['3497720']	Relevant
['8450447']	Relevant
['6900561']	Relevant
['7120277']	Relevant
['8419344']	Relevant
['7499027']	Relevant
['8416725']	Relevant
['5933809']	Relevant
['4290678']	Relevant
['5339269']	Relevant
['7658412']	Relevant
['7601951']	Relevant
['5742344']	Relevant
['5768649']	Relevant
['4205885']	Relevant
['7108105']	Relevant
['3623511']	Relevant
['8398168']	Relevant
['8269257']	Relevant
['4676280']	Relevant
['7121078']	Relevant
['5908359']	Relevant
['8136491']	Relevant
['5785354']	Relevant
['8059861']	Relevant
['7872077']	Relevant
['6804428']	Relevant
['7019510']	Relevant
['5583156']	Relevant
['7707839']	Relevant
['4435009']	Relevant
['5461347']	Relevant
['3884129']	Relevant
['7049744']	Relevant
['7356045']	Relevant
['7448045']	Relevant
['3361696']	Relevant
['7559060']	Relevant
['8295901']	Relevant
['3975390']	Relevant
['6283892']	Relevant
['7122987']	Relevant
['8209725']	Relevant
['7463038']	Relevant
['7233269']	Relevant
['7152131']	Relevant
['8432581']	Relevant
['7123603']	Relevant
['6523810']	Relevant
['6073408']	Relevant
['3897029']	Relevant
['5773577']	Relevant
['3366674']	Relevant
['5952258']	Relevant
['3654618']	Relevant
['8067091']	Relevant
['5851621']	Relevant
['6687941']	Relevant
['7070526']	Relevant
['6022249']	Relevant
['8179767']	Relevant
['7091222']	Relevant
['7265137']	Relevant
['7428837']	Relevant
['8286963']	Relevant
['7152230']	Relevant
['8028809']	Relevant
['7107997']	Relevant
['6567262']	Relevant
['6723881']	Relevant
['3247006']	Relevant
['5883106']	Relevant
['8233827']	Relevant
['4205912']	Relevant
['2857373']	Relevant
['7817038']	Relevant
['7404273']	Relevant
['7125918']	Relevant
['3646493']	Relevant
['3399842']	Relevant
['6535880']	Relevant
['7312803']	Relevant
['5531557']	Relevant
['8196899']	Relevant
['7071410']	Relevant
['7064558']	Relevant
['7648308']	Relevant
['8398317']	Relevant
['7123705']	Relevant
['8227144']	Relevant
['4973701']	Relevant
['4336584']	Relevant
['7509050']	Relevant
['3580598']	Relevant
['5037136']	Relevant
['2453333']	Relevant
['3338713']	Relevant
['7078309']	Relevant
['4617055']	Relevant
['8166509']	Relevant
['5033009']	Relevant
['8233730']	Relevant
['7168644']	Relevant
['7926721']	Relevant
['6468816']	Relevant
['5872128']	Relevant
['7764154']	Relevant
['6436930']	Relevant
['5183723']	Relevant
['7418297']	Relevant
['6326569']	Relevant
['7558778']	Relevant
['7896911']	Relevant
['4479701']	Relevant
['8471798']	Relevant
['7918646']	Relevant
['5087882']	Relevant
['7314622']	Relevant
['3428522']	Relevant
['7266124']	Relevant
['5748574']	Relevant
['6163946']	Relevant
['7558489']	Relevant
['8019131']	Relevant
['7152278']	Relevant
['7459693']	Relevant
['7876676']	Relevant
['6783975']	Relevant
['3086762']	Relevant
['3362764']	Relevant
['8248160']	Relevant
['5247445']	Relevant
['5374658']	Relevant
['4896262']	Relevant
['7818431']	Relevant
['6327034']	Relevant
['7096024']	Relevant
['7524338']	Relevant
['3398412']	Relevant
['7195146']	Relevant
['7170387']	Relevant
['8078164']	Relevant
['6834311']	Relevant
['7150268']	Relevant
['8090888']	Relevant
['6898321']	Relevant
['6163915']	Relevant
['4262603']	Relevant
['7010087']	Relevant
['5489788']	Relevant
['8211875']	Relevant
['4515048']	Relevant
['8358461']	Relevant
['6054678']	Relevant
['7830880']	Relevant
['5799093']	Relevant
['4371219']	Relevant
['7822042']	Relevant
['7149397']	Relevant
['4226142']	Relevant
['7721686']	Relevant
['7169340']	Relevant
['5479552']	Relevant
['7460937']	Relevant
['7761014']	Relevant
['7557841']	Relevant
['2911331']	Relevant
['7167033']	Relevant
['4157583']	Relevant
['5743843']	Relevant
['2556189']	Relevant
['8002343']	Relevant
['7896053']	Relevant
['5786812']	Relevant
['7072812']	Relevant
['6864091']	Relevant
['4344585']	Relevant
['7179168']	Relevant
['6831987']	Relevant
['4927124']	Relevant
['7167274']	Relevant
['3853748']	Relevant
['4605240']	Relevant
['6456845']	Relevant
['4942472']	Relevant
['7872030']	Relevant
['6480662']	Relevant
['7692399']	Relevant
['6601035']	Relevant
['5742853']	Relevant
['5111180']	Relevant
['7122564']	Relevant
['8012418']	Relevant
['4352444']	Relevant
['6558885']	Relevant
['4491368']	Relevant
['6941257']	Relevant
['7166332']	Relevant
['7757046']	Relevant
['7155603']	Relevant
['7302841']	Relevant
['8399541']	Relevant
['6861284']	Relevant
['3168568']	Relevant
['8512454']	Relevant
['6514961']	Relevant
['8380152']	Relevant
['7885116']	Relevant
['7175197']	Relevant
['7396579']	Relevant
['3662084']	Relevant
['6370290']	Relevant
['7542357']	Relevant
['6918555']	Relevant
['3907381']	Relevant
['7168406']	Relevant
['7442118']	Relevant
['7126101']	Relevant
['5224923']	Relevant
['6925426']	Relevant
['4468916']	Relevant
['8160805']	Relevant
['8197469']	Relevant
['5986900']	Relevant
['5749787']	Relevant
['8178360']	Relevant
['8038933']	Relevant
['6987094']	Relevant
['4525489']	Relevant
['7694800']	Relevant
['6600849']	Relevant
['4107485']	Relevant
['8107374']	Relevant
['6125496']	Relevant
['7849904']	Relevant
['7122224']	Relevant
['7751514']	Relevant
['6606617']	Relevant
['8037337']	Relevant
['7601235']	Relevant
['7465663']	Relevant
['7261152']	Relevant
['7582832']	Relevant
['7912925']	Relevant
['6165876']	Relevant
['7270574']	Relevant
['7804268']	Relevant
['7847026']	Relevant
['3031564']	Relevant
['5633258']	Relevant
['3490749']	Relevant
['3257638']	Relevant
['7167703']	Relevant
['7396576']	Relevant
['8307759']	Relevant
['7764680']	Relevant
['8268096']	Relevant
['8288269']	Relevant
['7339977']	Relevant
['4944674']	Relevant
['4207636']	Relevant
['6261067']	Relevant
['5877753']	Relevant
['4675648']	Relevant
['6193731']	Relevant
['1851979']	Relevant
['6019829']	Relevant
['7917534']	Relevant
['6676630']	Relevant
['7968922']	Relevant
['7216168']	Relevant
['7746538']	Relevant
['6104524']	Relevant
['6550523']	Relevant
['7599465']	Relevant
['7467078']	Relevant
['6213372']	Relevant
['5179549']	Relevant
['4425141']	Relevant
['8334005']	Relevant
['4660721']	Relevant
['3178648']	Relevant
['6109692']	Relevant
['3725542']	Relevant
['8262138']	Relevant
['6861904']	Relevant
['7103686']	Relevant
['7795866']	Relevant
['6463112']	Relevant
['7695010']	Relevant
['4776990']	Relevant
['6173799']	Relevant
['7123577']	Relevant
['7819895']	Relevant
['3469575']	Relevant
['4618612']	Relevant
['5372517']	Relevant
['7961195']	Relevant
['3765126']	Relevant
['3581279']	Relevant
['4557287']	Relevant
['3227478']	Relevant
['7604542']	Relevant
['7910827']	Relevant
['7894052']	Relevant
['3262138']	Relevant
['7086569']	Relevant
['5933288']	Relevant
['6061472']	Relevant
['2804677']	Relevant
['4241834']	Relevant
['8238535']	Relevant
['7767326']	Relevant
['7595611']	Relevant
['7407793']	Relevant
['6114107']	Relevant
['7460375']	Relevant
['5972442']	Relevant
['7283510']	Relevant
['8001241']	Relevant
['8437467']	Relevant
['7252248']	Relevant
['8374532']	Relevant
['3546614']	Relevant
['7481197']	Relevant
['4705261']	Relevant
['3139621']	Relevant
['7417737']	Relevant
['7358350']	Relevant
['7287799']	Relevant
['8393318']	Relevant
['6406238']	Relevant
['5362662']	Relevant
['8460681']	Relevant
['6445106']	Relevant
['5736797']	Relevant
['8138667']	Relevant
['3489939']	Relevant
['7870139']	Relevant
['7146473']	Relevant
['5312570']	Relevant
['3695502']	Relevant
['7692600']	Relevant
['8361255']	Relevant
['7912633']	Relevant
['5024456']	Relevant
['7150237']	Relevant
['6522549']	Relevant
['5157051']	Relevant
['6561319']	Relevant
['7092833']	Relevant
['7223192']	Relevant
['7492604']	Relevant
['7709793']	Relevant
['7509579']	Relevant
['3169574']	Relevant
['8377472']	Relevant
['8309185']	Relevant
['7327176']	Relevant
['5634689']	Relevant
['7150054']	Relevant
['6036268']	Relevant
['5996042']	Relevant
['7014095']	Relevant
['3922155']	Relevant
['7587211']	Relevant
['8194736']	Relevant
['8270005']	Relevant
['7840224']	Relevant
['7920669']	Relevant
['3983359']	Relevant
['5240889']	Relevant
['6266223']	Relevant
['3972220']	Relevant
['4863599']	Relevant
['5004227']	Relevant
['6026585']	Relevant
['6724083']	Relevant
['7969896']	Relevant
['5180190']	Relevant
['6784281']	Relevant
['8075659']	Relevant
['5021119']	Relevant
['6984741']	Relevant
['6218413']	Relevant
['8397452']	Relevant
['7696260']	Relevant
['7149574']	Relevant
['6444347']	Relevant
['2672098']	Relevant
['7120030']	Relevant
['6833119']	Relevant
['4034294']	Relevant
['4594423']	Relevant
['8467796']	Relevant
['8236385']	Relevant
['8061367']	Relevant
['5571534']	Relevant
['7175771']	Relevant
['3848743']	Relevant
['7511546']	Relevant
['2694819']	Relevant
['6025306']	Relevant
['7128977']	Relevant
['6264685']	Relevant
['7281248']	Relevant
['3258262']	Relevant
['4739774']	Relevant
['7868997']	Relevant
['7184733']	Relevant
['7693031']	Relevant
['6066919']	Relevant
['4335510']	Relevant
['6935065']	Relevant
['4163480']	Relevant
['3469428']	Relevant
['7123774']	Relevant
['6361997']	Relevant
['7152445']	Relevant
['7515452']	Relevant
['6566563']	Relevant
['3140032']	Relevant
['6475584']	Relevant
['7350210']	Relevant
['7226566']	Relevant
['5578903']	Relevant
['8465801']	Relevant
['8143284']	Relevant
['8085555']	Relevant
['6963602']	Relevant
['4326130']	Relevant
['7400271']	Relevant
['7661204']	Relevant
['7559133']	Relevant
['3819297']	Relevant
['2984459']	Relevant
['3879012']	Relevant
['6523943']	Relevant
['6754082']	Relevant
['8082191']	Relevant
['6246891']	Relevant
['6425178']	Relevant
['6044581']	Relevant
['7909756']	Relevant
['7226918']	Relevant
['5290995']	Relevant
['7947301']	Relevant
['6728350']	Relevant
['8452913']	Relevant
['4551912']	Relevant
['7573101']	Relevant
['3371814']	Relevant
['5458943']	Relevant
['5740712']	Relevant
['7460013']	Relevant
['5848967']	Relevant
['3319533']	Relevant
['7264889']	Relevant
['8482815']	Relevant
['8300710']	Relevant
['8366399']	Relevant
['5751534']	Relevant
['8405293']	Relevant
['4580454']	Relevant
['7683414']	Relevant
['2873758']	Relevant
['6606615']	Relevant
['7467368']	Relevant
['7914952']	Relevant
['4531065']	Relevant
['7550173']	Relevant
['6924684']	Relevant
['8279844']	Relevant
['7823510']	Relevant
['6867899']	Relevant
['6296576']	Relevant
['4896468']	Relevant
[truncated: 86,301 more rows]
