# Supplementary material for: Text mining for identification of biological entities related to antibiotic resistant organisms
Source: PeerJ. 2022 May 5;10:e13351. doi: 10.7717/peerj.13351 (PMC9080439; doi:10.7717/peerj.13351)
Supplement: Supplemental Information 4 — The proposed method labeled 44 articles according to the experts, which represents 71% of hits in general, with 80% of hits for the relevant label and 68% of hits for the irrelevant label. As for the baseline method, there were only 26 labels according to the experts, which represents 42% of overall performance, with 66% of correctness for the relevant label and 34% of correctness for the irrelevant label. [file peerj-10-13351-s004.csv]

PCMID	Experts	PV-DM	Bag of words
8441126	Irrelevant	Irrelevant	Relevant
8480084	Irrelevant	Relevant	Relevant
8464928	Irrelevant	Relevant	Relevant
8415557	Relevant	Irrelevant	Relevant
8408494	Relevant	Relevant	Irrelevant
8465642	Irrelevant	Irrelevant	Irrelevant
8416245	Irrelevant	Relevant	Relevant
8414775	Irrelevant	Irrelevant	Relevant
8467891	Irrelevant	Irrelevant	Irrelevant
8482489	Irrelevant	Irrelevant	Relevant
8414963	Irrelevant	Irrelevant	Irrelevant
8470970	Irrelevant	Irrelevant	Irrelevant
8385430	Irrelevant	Relevant	Relevant
8432565	Irrelevant	Relevant	Relevant
8455808	Irrelevant	Irrelevant	Relevant
8432392	Relevant	Irrelevant	Relevant
8415486	Irrelevant	Relevant	Relevant
8460391	Relevant	Relevant	Relevant
8430028	Irrelevant	Relevant	Relevant
8437729	Relevant	Relevant	Irrelevant
8419263	Irrelevant	Irrelevant	Irrelevant
8481773	Irrelevant	Relevant	Irrelevant
8471565	Irrelevant	Relevant	Irrelevant
8431244	Irrelevant	Irrelevant	Irrelevant
8449468	Relevant	Relevant	Relevant
8479683	Irrelevant	Relevant	Irrelevant
8406326	Irrelevant	Relevant	Relevant
8429848	Relevant	Relevant	Relevant
8474840	Relevant	Relevant	Irrelevant
8466263	Irrelevant	Irrelevant	Relevant
8410836	Relevant	Relevant	Irrelevant
8466084	Irrelevant	Irrelevant	Relevant
8471341	Relevant	Relevant	Irrelevant
8470611	Relevant	Relevant	Relevant
8471366	Irrelevant	Irrelevant	Relevant
8448596	Relevant	Relevant	Relevant
8457126	Irrelevant	Relevant	Relevant
8434112	Irrelevant	Irrelevant	Relevant
8487464	Irrelevant	Irrelevant	Relevant
8430688	Relevant	Relevant	Relevant
8472717	Irrelevant	Irrelevant	Relevant
8465399	Irrelevant	Irrelevant	Irrelevant
8483250	Irrelevant	Irrelevant	Irrelevant
8489937	Irrelevant	Irrelevant	Relevant
8465397	Irrelevant	Irrelevant	Relevant
8461230	Irrelevant	Irrelevant	Irrelevant
8481502	Relevant	Irrelevant	Relevant
8469502	Irrelevant	Relevant	Relevant
8469860	Irrelevant	Irrelevant	Relevant
8428794	Irrelevant	Irrelevant	Relevant
8425417	Irrelevant	Irrelevant	Relevant
8426465	Irrelevant	Irrelevant	Irrelevant
8419418	Irrelevant	Irrelevant	Relevant
8435632	Irrelevant	Irrelevant	Relevant
8477391	Relevant	Relevant	Relevant
8473112	Irrelevant	Relevant	Relevant
8419039	Irrelevant	Irrelevant	Relevant
8465915	Irrelevant	Irrelevant	Relevant
8451519	Irrelevant	Irrelevant	Relevant
8431097	Irrelevant	Relevant	Irrelevant
8470677	Irrelevant	Irrelevant	Irrelevant
8406176	Irrelevant	Irrelevant	Irrelevant
